# Supplementary material for: Machine learning assessment of vildagliptin and linagliptin effectiveness in type 2 diabetes: Predictors of glycemic control
Source: PLoS One. 2024 Aug 26;19(8):e0309365. doi: 10.1371/journal.pone.0309365 (PMC11346939; doi:10.1371/journal.pone.0309365)
Supplement: S1 Table — (XLSX) [file pone.0309365.s001.xlsx]

## Sheet: non imputed
File_number	index_drug	Age_yrs	Gender	weight_Kg	Duration_DM	Nationality	Insurrance	Marital_Status	CCI	Neuropathy	Nephropathy	Retinopathy	Cerebrovascular_disease	Cardiovascular_Disease	Dyslipidemia	Hypertension	Hypothyroidism	Gastrointestional_disease	Bone_and_Joint_disorder	Metformin_baseline	Insulin_baseline	Sulfonylurea_baseline	Any_dyslipidemic_medication_baseline	Any_antihypertensive_medication_baseline	Any_cardiovascular_medication_baseline	Metformin_6m	Insulin_6m	sulfonylurea_6m	Metformin_12m	Insulin_12m	sulfonylurea_12m	HA1c_Baseline	HA1c_3_month	HA1c_6_month	HA1c_9_month	HA1c_12_month	BP_Baseline_systolic	BP_Baseline_diastolic	BP_3_month_systolic	BP_3_month_diastolic	BP_6_month_systolic	BP_6_month_diastolic	BP_9_month_systolic	BP_9_month_diastolic	BP_12_month_systolic	BP_12_month_diastolic	T_cholesterol_Baseline	T_cholesterol_3_month	T_cholesterol_6_month
1	vildagliptin	64.4361	female	88	10	jordanian	hospital employee	single	6	yes	no	no	yes	no	yes	yes	no	no	yes	yes	no	yes	yes	yes	yes	yes	no	yes	yes	no	yes	7.4	7	7.3		7									135	80	167		144
2	vildagliptin	70.1	male	96	6	jordanian	public universities	married	6	yes	no	no	no	yes	yes	yes	no	no	no	yes	no	yes	yes	yes	yes	yes	no	yes	yes	no	yes	8.3	6.8			7.1												102
3	vildagliptin	69.2833	female	91	17	jordanian	ministry of health	widow	5	no	no	no	yes	no	yes	yes	yes	no	no	yes	yes	yes	yes	yes	yes	yes	yes	yes	yes	yes	yes	10.9	8	7.6	7.8		120	70			132	65					139	189	118
4	vildagliptin	56.7861	female	83	8	jordanian	ministry of health	widow	8	no	no	no	no	no	yes	no	no	no	no	yes	no	yes	yes	no	no	yes	yes	yes	yes	yes	yes	9.6	7.5	7.4		8.6	144	99			133	84						122	126
5	vildagliptin	80.7667	male	79	10	jordanian	ministry of health	married	7	no	no	no	yes	yes	yes	yes	no	no	no	yes	yes	yes	yes	yes	yes	yes	yes	yes	yes	no	yes	11.1				5.8	108	76									142
8	vildagliptin	51.175	male	95	0	jordanian	ministry of health	married	3	no	no	no	no	no	yes	no	no	no	no	yes	no	yes	yes	no	no	yes	no	no	yes	no	no	10.7		6.5	6.6		105	63									319
9	vildagliptin	53.8667	male	89		jordanian	hospital employee	single	2	no	no	no	no	no	yes	yes	no	no	yes	yes	no	no	yes	yes	yes	yes	no	no	yes	no	no	7.2	6.6			6	146	84	200	118	160	105			151	100	193	164
12	vildagliptin	53.4917	female	67	10	jordanian	ministry of health	married	4	no	no	no	no	yes	yes	yes	no	no	yes	yes	no	no	yes	yes	yes	yes	no	yes	yes	no	yes	7.9		7.6	7.6				138	88					135	85	185		184
14	vildagliptin	57.2861	male	70	5	jordanian	ministry of health	married	3	no	no	no	no	no	yes	yes	no	no	no	yes	yes	yes	yes	no	yes	yes	no	yes	yes	no	yes	11.9	6.5	6.1	6.9			76	103	78	151	91			127	86		157
15	vildagliptin	47.7722	male	83	0	jordanian	dewan	single	2	no	no	no	no	no	yes	no	no	no	no	yes	yes	no	yes	no	no	yes	no	no	yes	no	no	6.9	6.7	6.6			160	80							120	78	156	167
16	vildagliptin	65.5639	male	113	7	jordanian	ministry of health	single	5	no	no	yes	no	yes	yes	yes	no	no	no	yes	no	yes	yes	yes	yes	yes	no	yes	yes	no	yes	7.4		7.4		6.1	117	69							150	56
17	vildagliptin	54.175	male	96	20	jordanian	ministry of health	married	2	no	no	no	no	no	yes	yes	no	no	no	yes	yes	yes	yes	yes	no	yes	yes	yes	yes	yes	yes	7.6		6.1	6.1		160	90									170
18	vildagliptin	70.7389	female	59	20	jordanian	ministry of health	married	5	no	no	no	no	yes	yes	yes	no	no	yes	yes	no	yes	yes	yes	no	yes	no	no	yes	no	no	7.6	5.9	5.6	5.7		105	68					114	72					148
20	vildagliptin	48.2167	male	90	5	jordanian	public universities	married	3	no	no	no	no	no	yes	yes	no	no	no	yes	no	yes	yes	yes	no	yes	no	yes	yes	no	yes	9.7		6		5.4	125	80					100	70	117	83	101
22	vildagliptin	58.5889	male	70	5	jordanian	public universities	married	2	no	no	no	no	no	yes	yes	no	no	no	yes	no	no	yes	yes	yes	yes	no	no	yes	no	no	7.1	7			7.9											243	131
23	vildagliptin	80.5556	female	85	16	jordanian	ministry of health	widow	6	no	no	yes	no	no	yes	yes	no	no	no	yes	yes	yes	yes	yes	yes	yes	yes	yes	yes	yes	no	10.6				15.2	162	68									160.6
24	vildagliptin	51.0444	female	99	0	jordanian	ministry of health	single	2	no	no	no	no	no	yes	yes	no	no	yes	yes	yes	no	yes	yes	yes	yes	no	yes	yes	no	yes	7.4	5.4			4.8	123	97									137
25	vildagliptin	55.6389	female	55	10	jordanian	dewan	widow	3	no	no	yes	no	no	yes	no	no	no	no	yes	yes	no	yes	no	no	yes	yes	no	yes	yes	no	13.1		13.9			120	70	108	68			110	79			151
27	vildagliptin	59.0528	female		20	jordanian	ministry of health	married	5	no	no	yes	no	yes	yes	yes	no	no	no	yes	yes	no	yes	no	no	yes	yes	no	yes	yes	no	13.2	9
29	vildagliptin	62.5694	female	105		jordanian	public universities	married	3	no	no	no	no	no	yes	yes	no	no	no	yes	no	yes	yes	yes	yes	yes	no	yes	yes	no	yes	10.1		11.2			130	90			164	87
30	vildagliptin	53.8083	female	73	1	jordanian	ministry of health	married	2	no	no	no	no	no	yes	yes	no	no	no	no	no	yes	yes	yes	no	no	no	yes	no	no	yes	8.2	8.2			8.3			148	75							217	163.6
31	vildagliptin	57.0306	female	78	2	jordanian	ministry of health	married	2	no	no	no	no	no	yes	yes	no	no	yes	yes	no	no	no	no	no	yes	no	no	yes	no	no	9.2		7.2			130	83							140	95	151.5		159
33	vildagliptin	57.2972	female	84	1	jordanian	hospital employee	married	2	no	no	no	no	no	yes	no	yes	no	no	yes	no	no	yes	no	no	yes	no	no	yes	no	no	7		6.9			157	89									160
35	vildagliptin	65.2722	male	100	0	jordanian	ministry of health	married	3	no	no	no	no	no	yes	no	no	no	no	yes	no	yes	yes	no	no	yes	no	yes	yes	no	yes	9.6	6.8	6.4		6.2	148	97			99	65					212	140	183
36	vildagliptin	53.3861	male	82	9	jordanian	ministry of health	married	3	no	no	no	no	no	yes	no	no	no	no	yes	no	no	yes	no	no	yes	no	no	yes	no	no	6.9	6.7	6.5			146	82	126	80	130	80					250	164	159
38	vildagliptin	59.2417	male	112	2	jordanian	ministry of health	married	6	no	no	no	no	yes	yes	yes	no	no	no	yes	yes	no	yes	yes	yes	yes	no	no	yes	no	no	6.1		5.1	5.7	5.7													139
39	vildagliptin	47.8972	female	89	5	jordanian	public universities	married	1	no	no	no	no	no	yes	yes	yes	no	no	yes	no	yes	yes	yes	no	yes	no	yes	yes	yes	no	11	9.9	10.4	10.4	12.9	144	89					160	101	163	106	270	250.3
40	vildagliptin	43.1111	female	43	2	jordanian	ministry of health	married	1	no	no	no	no	no	yes	no	no	no	yes	yes	no	yes	yes	no	no	yes	no	yes	yes	no	yes	11				13.8	140	79	142	88			148	67
41	vildagliptin	57.975	female	80	2	jordanian	ministry of health	single	2	no	no	no	no	no	yes	yes	no	no	no	yes	no	no	yes	no	no	yes	yes	yes	yes	yes	yes	10.6	6.9	8.4	8.4						145	87					164
43	vildagliptin	46.5806	male	89	5	jordanian	public universities	married	1	no	no	no	no	no	yes	no	no	no	no	no	yes	no	yes	no	no	no	yes	no	no	yes	no	12.3		8		10.5									152	86
44	vildagliptin	60.075	female	74	4	jordanian	ministry of health	married	3	no	no	no	no	no	yes	yes	yes	no	no	yes	no	yes	yes	yes	no	yes	no	yes	yes	no	yes	9.3		10.5	8.1	8	166	85					141	99	150	80			190
45	vildagliptin	54.0889	female	82	9	jordanian	ministry of health	single	2	yes	no	no	no	no	yes	yes	no	no	no	yes	no	yes	yes	yes	no	yes	no	yes	yes	no	yes	11.8	10.5	10.7	10.7		155	79	110	95			144	87				210
46	vildagliptin	40.0389	male	78	1	jordanian	public universities	married	1	no	no	no	no	no	no	no	no	no	no	yes	no	yes	no	no	no	yes	no	yes	yes	no	yes	8		8.4	7.4										133	78	225		216
47	vildagliptin	44.0472	female	90	0	jordanian	ministry of health	single	1	no	no	no	no	no	yes	yes	no	no	yes	yes	no	yes	yes	yes	no	yes	no	yes	yes	no	yes	7.4	6.3										100	70
48	vildagliptin	52.7639	female	78	1	jordanian	ministry of health	married	2	no	no	no	no	no	yes	no	no	no	no	yes	no	yes	yes	no	no	yes	no	no	yes	no	no	12.5	6.3	6.6		7.4	117	80	128	97					142	93	184	182
49	vildagliptin	75.5722	female	95	12	jordanian	ministry of health	widow	5	no	no	no	no	yes	yes	yes	no	no	yes	yes	yes	no	no	no	no	yes	yes	no	yes	yes	no	10.5	9	8.8		8.5	147	77			155	69					201.4	231	184
51	vildagliptin	70.5861	male			jordanian	ministry of health	single	6	no	no	no	no	yes	yes	yes	no	no	no	yes	no	no	yes	yes	yes	yes	no	no	yes	no	no	8.1				7.3											139
52	vildagliptin	74.6444	male	108	5	jordanian	ministry of health	married	5	no	no	no	no	no	yes	yes	no	no	no	yes	no	no	yes	yes	no	yes	no	no	yes	no	no	7.9		7.8	8.8	7.1	142	94			147	76			156	56			185
54	vildagliptin	52.5694	male	110	8	jordanian	ministry of health	single	5	no	yes	no	no	no	yes	yes	no	no	no	yes	yes	no	yes	yes	no	yes	yes	no	no	no	no	9.6	8														130
58	vildagliptin	65.3278	male	80	0	jordanian	ministry of health	married	4	no	no	no	no	yes	yes	no	no	no	no	yes	no	yes	yes	yes	yes	yes	no	yes	yes	no	yes	10.4				12.2									140	80
59	vildagliptin	67.6111	male	93	7	jordanian	ministry of health	married	6	no	no	no	yes	no	yes	yes	yes	no	yes	yes	no	no	yes	yes	yes	yes	no	no	yes	no	no	7.6	7.3	6.5	6.5		145	84	133	74			109	70
60	vildagliptin	49.1056	male	95	6	jordanian	ministry of health	married	3	no	no	no	no	no	yes	yes	no	yes	yes	yes	no	no	yes	yes	no	yes	no	no	yes	no	no	7.7	6.7	6.7	6.7		140	94					116	82	128	88	184	200
61	vildagliptin	59.775	male	57	3	jordanian	dewan	married	3	no	no	no	no	no	yes	yes	no	no	no	yes	no	no	yes	yes	no	yes	no	no	yes	no	no	7.2		7.1	6.7	7	139	85
62	vildagliptin	55.6833	female	106	0	jordanian	ministry of health	married	2	no	no	no	no	no	yes	yes	no	no	no	yes	no	yes	yes	yes	no	yes	no	yes	yes	no	yes	8.1		6.3			119	86									144.9		159
63	vildagliptin	45.0667	male	97	3	jordanian	ministry of health	single	1	no	no	no	no	no	yes	no	no	no	no	yes	no	no	yes	no	no	yes	no	yes	yes	no	yes	6.5	10.1	6.1	6.3	7.1	121	81	120	80	135	97					169	163	149
65	vildagliptin	49.9667	male	94	7	jordanian	dewan	married	4	yes	no	no	no	no	yes	no	no	no	no	yes	yes	no	yes	no	no	yes	yes	yes	yes	yes	yes	6.9	7	6.5	6.5	6.8	148	81	139	85			160	89					137
66	vildagliptin	70.1	female	68	10	jordanian	public universities	single	4	no	no	no	no	no	yes	yes	no	no	no	yes	no	no	yes	yes	no	yes	no	no	yes	no	no	7				7.2									133	57	209
67	vildagliptin	57.2528	female	111	20	jordanian	dewan	married	3	no	no	no	no	yes	yes	yes	no	no	yes	yes	yes	no	yes	yes	yes	yes	yes	no	yes	yes	no	9.3	8.3	9.6		9.1			108	79	122	80	114	65	159	77	145		138
68	vildagliptin	63.0944	female	69	7	jordanian	ministry of health	married	3	no	no	no	no	no	yes	no	no	no	no	yes	no	no	yes	no	no	yes	no	no	yes	no	no	7.2	6.7	6.7		6.8	142	82	121	74							131
71	vildagliptin	42.4972	male	71	1	jordanian	dewan	married	1	no	no	no	no	no	yes	no	no	no	yes	yes	no	yes	yes	no	no	yes	no	no	yes	no	no	6.2	5.7	5.6		5.4					139	79	160	100			111	87
73	vildagliptin	66.1389	female	77	20	jordanian	ministry of health	married	5	no	no	yes	no	no	yes	yes	no	no	no	yes	yes	yes	yes	yes	yes	yes	yes	yes	yes	yes	yes	9.5		7			110	60	140	60	140	67			108	82			140
74	vildagliptin	57.2944	female	103	10	jordanian	dewan	married	4	no	no	no	no	no	yes	yes	no	yes	yes	yes	yes	no	yes	yes	yes	yes	yes	no	yes	yes	no	10.2		8.8	8.8										147	77	179	193
76	vildagliptin	58.9111	male		10	jordanian	ministry of health	married	2	no	no	no	no	no	no	yes	no	no	no	no	no	no	no	no	no	yes	no	no	yes	yes	yes	9.4	8.8	9.1	9.1
77	vildagliptin	49.8972	male	104	12	jordanian	ministry of health	married	2	no	no	no	no	no	yes	yes	no	no	no	no	yes	no	yes	yes	no	no	yes	no	yes	yes	no	10.3				11.3	130	85
79	vildagliptin	58.5333	male	105	2	jordanian	ministry of health	married	5	yes	no	no	no	yes	yes	yes	no	no	no	yes	no	no	yes	yes	yes	yes	no	no	yes	no	yes	8	5.9				155	93										171
80	vildagliptin	60.1306	male		0	jordanian	ministry of health	single	3	no	no	no	no	no	yes	no	no	no	no	yes	no	yes	yes	no	yes	yes	no	yes	yes	no	yes	12.6	8	7.3	6.8		117	74	127	75			136	86			204		246
81	vildagliptin	65.3056	male	99	10	jordanian	public universities	married	4	no	no	no	no	yes	yes	yes	no	no	no	no	no	no	yes	yes	yes	yes	no	no	yes	yes	no	7		8.4	8.4	7									117	67	153
83	vildagliptin	59.425	female	95	12	jordanian	hospital employee	married	4	no	no	no	no	no	yes	yes	yes	no	no	yes	no	yes	yes	yes	yes	yes	no	yes	no	no	yes	7	7.3	7.9			128	79			113	76					187	205
84	vildagliptin	53.9472	male		10	jordanian	dewan	married	3	no	no	no	no	yes	yes	yes	no	no	no	yes	no	yes	yes	yes	yes	yes	no	yes	yes	no	yes	9.2		8		8.5	130	80											114
85	vildagliptin	35.4861	male	160	4	jordanian	ministry of health	married	2	no	no	yes	no	no	yes	yes	no	no	no	yes	no	no	yes	yes	yes	yes	no	no	yes	no	no	6.7		6.6			123	73
86	vildagliptin	54.8028	male		0	jordanian	ministry of health	married	4	no	no	no	no	yes	yes	yes	no	no	no	yes	yes	yes	yes	yes	yes	yes	no	yes	yes	no	no	15.7	8.1	6.9	6.9						118	71					168	202
88	vildagliptin	59.375	male	90.2	4	jordanian	ministry of health	married	3	no	no	no	no	no	yes	yes	no	no	no	yes	no	yes	yes	yes	no	yes	no	yes	yes	no	yes	10.1	6.9	6.7	6.4				162	91	123	78					278	193	198
90	vildagliptin	58.1444	female	113	0	jordanian	ministry of health	married	2	no	no	no	no	no	yes	yes	no	no	no	yes	no	no	yes	yes	yes	yes	no	no	yes	no	no	8.7	6.9	7.5	8		140	99	157	86	113	39					172	189
103	vildagliptin	51.0556	female	70	12	jordanian	ministry of health	married	2	no	no	no	no	no	yes	yes	no	no	no	yes	yes	yes	yes	no	no	yes	yes	yes	yes	yes	yes	9.4	7.6	7.6	7.8	8												246	261
104	vildagliptin	58.6389	male	85	20	jordanian	dewan	married	4	no	no	no	no	yes	yes	yes	no	no	no	no	no	yes	yes	yes	yes	yes	yes	yes	yes	yes	yes	9.2		11.2					115	60	105	60					157		126
105	vildagliptin	45.5194	female	80	3	jordanian	ministry of health	married	1	no	no	no	no	no	yes	no	no	no	no	yes	no	no	yes	no	no	yes	no	no	yes	no	no	7.7	8.5								127	82	127	74	110	74	225.1
106	vildagliptin	72.8917	male	76	10	jordanian	ministry of health	married	5	no	no	no	yes	no	yes	yes	no	no	no	yes	no	yes	yes	yes	yes	yes	yes	yes	yes	yes	yes	6.2		7.4		7.5	103	65	104	60	113	63			100	59	160		147
107	vildagliptin	67.65	male	83	5	jordanian	ministry of health	married	3	no	no	no	no	no	yes	yes	no	no	no	yes	no	no	yes	yes	yes	yes	no	no	yes	no	no	7	7.2			7.5			180	100	124	77	147	80	142	79	95		109
108	vildagliptin	57.6611	female	63	5	jordanian	ministry of health	divorced	5	no	no	no	no	no	yes	no	yes	no	no	yes	no	no	yes	no	yes	no	no	no	no	no	no	5.7				5.5	100	67	110	91							149
110	vildagliptin	77.8139	female			jordanian	hospital employee	widow	6	no	no	no	no	yes	yes	yes	yes	no	no	no	no	no	yes	yes	yes	no	no	no	no	no	no	6.4	6.3	7.1		8.2		60	130	70			134	74	135	70
111	vildagliptin	58.4639	male		11	jordanian	ministry of health	married	2	no	no	no	no	no	yes	yes	no	no	no	yes	no	yes	yes	yes	no	yes	no	yes	yes	no	yes	7.1	6.5	6.5	7	6.5												93
112	vildagliptin	80.85	female	120	112	jordanian	ministry of health	widow	6	no	no	no	yes	no	yes	yes	yes	no	no	yes	no	yes	yes	yes	yes	yes	yes	yes	yes	yes	yes	8.7		8.9															224
114	vildagliptin	60.6083	male	93	0	jordanian	ministry of health	single	4	no	no	no	yes	no	yes	yes	no	no	no	yes	no	no	yes	yes	yes	yes	no	no	yes	no	no	8		7.2			124	69			120	90					111		171.7
115	vildagliptin	67.4028	male	76		jordanian	ministry of health	married	4	no	no	no	no	yes	yes	yes	no	no	no	yes	no	yes	yes	yes	yes	yes	no	yes	yes	no	yes	7.5				8.1	138	77									152
116	vildagliptin	64.4611	female		10	jordanian	ministry of health	married	5	no	no	no	no	yes	yes	yes	no	no	no	yes	no	yes	yes	yes	yes	yes	no	yes	yes	no	yes	8.7	7.8	7.7	8.8	8.1
117	vildagliptin	71.5472	male	92		jordanian	ministry of health	married	5	no	no	yes	no	no	yes	yes	no	no	yes	yes	no	yes	yes	yes	yes	yes	no	yes	yes	no	yes	8	7.2	6.5	6.5		132	68			133	64	104	60			109
118	vildagliptin	64.95	male	99	35	jordanian	dewan	married	7	yes	no	yes	yes	no	yes	yes	no	no	no	yes	yes	yes	yes	yes	yes	yes	yes	yes	yes	yes	yes	8.5	6.9	6.9	6.9	8	120	70							145	64	144
120	vildagliptin	64.575	male	100	15	jordanian	ministry of health	married	5	no	no	no	no	yes	yes	yes	no	no	yes	yes	no	yes	yes	yes	yes	yes	no	yes	yes	no	yes	9.3	8.8	9.3	8.3	9.1	140	80	156	93			135	85	146	74	176	112
121	vildagliptin	46	male	65	1	jordanian	ministry of health	single	2	no	no	no	no	yes	yes	yes	no	no	no	yes	no	no	yes	yes	yes	yes	no	no	yes	no	no	6.9	6.3	6	6	6.1											105
122	vildagliptin	64	female	72	10	jordanian	dewan	divorced	4	no	no	yes	no	no	yes	no	no	no	no	yes	no	yes	yes	no	yes	yes	no	no	yes	no	no	7.6	6.7	6.8	6.8		136	77
123	vildagliptin	62	male	103	15	jordanian	dewan	married	5	no	no	no	no	yes	yes	yes	no	no	no	yes	yes	no	yes	yes	yes	yes	yes	no	yes	yes	no	10.1		10		8.7													154
124	vildagliptin	50	female	79	3	jordanian	ministry of health	married	2	no	no	no	no	no	yes	yes	no	no	no	yes	no	yes	yes	yes	no	yes	no	yes	yes	no	yes	8.3	6.6	7.7	7.7	6.6
125	vildagliptin	60	male	118	10	jordanian	ministry of health	married	6	no	no	yes	yes	yes	yes	yes	no	no	no	no	no	yes	yes	yes	yes	no	no	yes	no	no	yes	8.5	6.6	7	7	7.2
126	vildagliptin	43	female	97	1	jordanian	ministry of health	single	1	no	no	no	no	no	yes	yes	no	no	no	yes	no	no	yes	yes	yes	yes	no	no	yes	no	no	8	7.3	7.6		7.1			116	92	185	129			161	85	149	128
127	vildagliptin	59	female	90	5	jordanian	ministry of health	married	4	no	no	no	no	no	yes	yes	no	no	no	yes	no	no	yes	yes	yes	yes	no	no	yes	no	no	8	8.2	8.2		7.7	130	75	128	49	120	70					198	181.2
128	vildagliptin	37	male			jordanian	dewan	single	1	no	no	no	no	no	no	no	no	no	no	yes	no	no	no	no	no	yes	no	no	yes	no	no	9.2		6.2		5.9	135	90											164
129	vildagliptin	53	male			jordanian	ministry of health	single	2	no	no	no	no	no	no	no	no	no	no	yes	no	yes	no	no	no	yes	no	yes	yes	no	yes	8.7	7	7.4		8.5	160	90	118	59					158	86			182
130	vildagliptin	62	female	97	1	jordanian	ministry of health	married	3	no	no	no	no	no	yes	no	no	no	no	yes	no	yes	yes	yes	yes	yes	no	yes	yes	no	yes	9.3	7.5	7.7	7.2	7.5
131	vildagliptin	71	male	71	15	jordanian	ministry of health	married	5	no	no	yes	no	no	yes	yes	no	no	no	yes	yes	no	yes	yes	yes	yes	yes	yes	yes	yes	yes	7.5		6.9	6.6				125	80			120	70					108.3
132	vildagliptin	64	male	100	7	jordanian	ministry of health	single	3	no	no	no	no	no	yes	yes	no	no	no	yes	no	yes	yes	yes	yes	yes	no	yes	yes	no	yes	8.6	8.2	7.4	6.4												167		175
133	vildagliptin	74	male	102		jordanian	ministry of health	married	6	no	no	no	yes	yes	yes	yes	no	no	no	yes	no	no	yes	yes	yes	yes	no	yes	yes	no	yes	6.3		5.9	5.9												92
82	vildagliptin	73	male	104	10	jordanian	ministry of health	married	5	no	no	no	no	no	yes	yes	no	no	no	yes	no	no	yes	yes	yes	yes	no	no	yes	no	yes	6.9		9.2		8.7													187.9
1	linagliptin	62	male	78	20	jordanian	ministry of health	married	10	no	yes	no	yes	yes	yes	yes	no	no	yes	no	yes	no	yes	yes	yes	no	no	no	no	no	no	5.6	5.6	5.4	5.5		165	74									117		137
2	linagliptin	72	male	82	7	jordanian	ministry of health	married	8	no	yes	no	no	yes	yes	yes	no	no	yes	no	no	yes	yes	yes	yes	no	no	yes	no	no	yes	8.7		7.9	7.6	7.7	116	67			133	73	153	76	137	70	126		135
3	linagliptin	77	female			jordanian	ministry of health	married	9	no	yes	no	no	yes	yes	yes	no	no	yes	no	no	no	yes	yes	yes	no	no	no	no	no	no	7.5	6.3			7					130	70
4	linagliptin	76	male			jordanian	ministry of health	married	9	yes	yes	no	no	no	yes	yes	no	no	yes	yes	no	no	yes	yes	yes	no	no	yes	no	no	yes	6.8	6.3	7.1	7.4												108	104
6	linagliptin	62	male	93	2	jordanian	ministry of health	married	4	no	no	no	no	yes	yes	yes	no	no	no	yes	no	no	yes	yes	yes	yes	no	no	yes	no	no	6.9		7.1	6.6	6.3											153		144
7	linagliptin	52	male		10	jordanian	ministry of health	married	2	no	no	no	no	no	yes	yes	no	yes	no	yes	no	yes	yes	no	no	yes	no	yes	yes	no	yes	9.8		8.4		8.4
9	linagliptin	51	male	74	15	jordanian	dewan	married	3	no	no	no	no	yes	yes	yes	no	no	no	yes	yes	no	yes	yes	yes	yes	yes	no	yes	yes	yes	10.2	6.2	6.6		7.2	112	65									114	119	115
11	linagliptin	56	female	53.2	10	jordanian	ministry of health	married	3	no	no	yes	no	no	yes	yes	yes	no	no	yes	yes	yes	yes	yes	yes	yes	yes	yes	yes	yes	yes	11.4	7				132	84									159
12	linagliptin	64	female	67	4	jordanian	ministry of health	single	3	no	no	no	no	no	yes	yes	no	no	yes	yes	no	no	yes	yes	yes	yes	no	no	yes	no	no	6	6			5.3	141	76										191
13	linagliptin	58	male		15	jordanian	ministry of health	married	6	no	no	yes	yes	no	yes	yes	no	no	no	yes	yes	no	yes	yes	yes	yes	yes	no	yes	yes	no	6.4	6.3	6.8													117		139
14	linagliptin	60	female		7	jordanian	ministry of health	married	4	no	no	yes	no	no	yes	yes	yes	no	yes	yes	yes	yes	yes	yes	no	yes	yes	yes	yes	yes	yes	9.8	8.5														122	123
15	linagliptin	56	female			jordanian	public universities	divorced	5	no	no	no	no	yes	yes	yes	yes	no	no	yes	no	yes	yes	yes	yes	no	no	yes	no	no	yes	10.6	6.3	6.6	6.6												275	274
17	linagliptin	70	male	86	18	jordanian	ministry of health	married	5	no	no	yes	no	no	yes	yes	no	no	no	yes	yes	no	yes	yes	yes	yes	yes	no	yes	yes	no	8.8	7.4	7	7.6	8.7											206	138
20	linagliptin	50	male	140	0	jordanian	ministry of health	married	2	no	no	no	no	no	yes	yes	no	yes	no	no	no	yes	yes	yes	no	no	no	yes	no	no	yes	9	6.4	6	6.9	6.4											153		165
21	linagliptin	55	male	86	2	jordanian	dewan	married	2	no	no	no	no	no	yes	yes	no	no	no	yes	no	yes	yes	no	yes	yes	no	yes	yes	no	yes	7.6	6.7	6.9	7.7	7.2												164
22	linagliptin	48	male	118	4	jordanian	dewan	married	1	no	no	no	no	no	yes	yes	yes	yes	yes	yes	no	yes	yes	yes	no	yes	no	yes	yes	no	yes	8.3	10.1	7.8		8.3											123
23	linagliptin	76	female	99	5	jordanian	ministry of health	widow	4	no	no	no	no	no	yes	yes	yes	no	no	yes	no	no	yes	yes	no	yes	no	no	yes	no	no	6.4	7														156
24	linagliptin	69	male	83	0	jordanian	ministry of health	married	3	no	no	no	no	no	yes	yes	no	no	no	yes	no	no	yes	yes	no	yes	no	no	yes	no	no	8.8	7.4				106	66									218.5
28	linagliptin	52	male		0	jordanian	ministry of health	married	2	no	no	no	no	no	yes	yes	no	no	no	yes	no	no	yes	no	no	yes	no	no	yes	no	no	9.5	6.4	6.1	6.6												157	112
30	linagliptin	51	male	69	5	jordanian	ministry of health	married	2	no	no	no	no	no	yes	yes	no	yes	no	yes	no	yes	yes	yes	no	yes	no	yes	yes	no	yes	11.4	7.1			8.5	128	80							134	95	279	147
31	linagliptin	69	female	79	2	jordanian	hospital employee	widow	4	no	no	no	no	no	yes	yes	no	no	yes	yes	no	no	yes	yes	yes	yes	no	yes	yes	no	yes	7.9	6.1	6.1	6.7	6.5			118	75	128	70	150	82	132	64			139
33	linagliptin	59	male	102	10	jordanian	dewan	married	4	no	no	no	no	no	yes	yes	no	no	no	yes	yes	no	yes	yes	no	yes	yes	yes	yes	yes	yes	7.7	7.2	7.1	8	8.4
34	linagliptin	51	female		4	jordanian	hospital employee	married	4	no	no	no	no	no	yes	yes	yes	no	no	yes	no	yes	yes	no	no	yes	no	yes	yes	no	yes	10.2		10.5	10.3	12.1													270
35	linagliptin	63	female		5	jordanian	dewan	married	4	yes	no	no	no	no	yes	yes	no	yes	no	yes	no	yes	yes	no	no	yes	no	yes	yes	no	no	6.2		6.2	6.3												195	176
36	linagliptin	56	female	65	13	jordanian	ministry of health	married	3	no	yes	no	no	no	yes	yes	no	no	yes	no	no	no	yes	no	no	no	no	no	no	no	no	5.8		5.8			140	79	118	61
38	linagliptin	66	male		7	jordanian	ministry of health	married	5	no	no	no	no	yes	yes	yes	yes	no	yes	no	no	no	yes	yes	yes	no	no	no	no	no	no	9.4			9
39	linagliptin	84	female	76		jordanian	ministry of health	married	10	no	yes	no	no	yes	yes	yes	no	no	yes	no	no	no	yes	yes	yes	no	no	no	no	no	no	7	7	6.7	6.5		152	72	122	59	178	75	150	68				168.2	177
40	linagliptin	56	male	99	6	jordanian	ministry of health	married	2	no	no	no	no	no	yes	yes	yes	no	no	yes	no	yes	yes	yes	yes	yes	no	yes	yes	no	yes	7.8	7.4	8		8.7	187	75	176	55	145	80	182	82	150	80	129		130
41	linagliptin	73	male	106	0	jordanian	ministry of health	married	5	no	no	no	no	no	no	yes	no	no	no	no	no	yes	no	yes	no	no	no	yes	no	no	yes	8.7		7.7		8.6	129	65							135	72	94
44	linagliptin	86	male	76	20	jordanian	ministry of health	married	9	no	yes	no	no	no	yes	yes	yes	no	no	yes	no	no	yes	yes	yes	no	no	no	no	no	yes	6.7	7	8.1	7.2						122	70	172	88	128	78		149
45	linagliptin	60	female	80		jordanian	dewan	single	5	no	no	no	no	no	yes	yes	no	no	no	yes	yes	yes	yes	yes	yes	yes	yes	yes	yes	yes	yes	11.8	7.2			10.7			152	88					168	48	103	143
47	linagliptin	69	female	118	8	jordanian	ministry of health	widow	6	yes	no	no	no	no	yes	yes	yes	no	no	yes	no	yes	yes	yes	yes	yes	no	yes	yes	no	yes	8.1	7	7.5	7.8		100	70			183	100			142	60		146
48	linagliptin	58	male	120	10	jordanian	ministry of health	married	7	no	no	no	yes	yes	yes	yes	no	no	yes	yes	no	no	yes	yes	yes	yes	no	yes	yes	no	yes	8.1	7.6	7.4	7.1		124	77									188	196	160
49	linagliptin	60	male			jordanian	dewan	married	9	no	yes	no	yes	yes	yes	yes	no	no	no	no	no	no	yes	yes	yes	no	no	no	no	no	no	6.8	7.2	7.2													226.2	243	293
50	linagliptin	82	female			jordanian	dewan	married	7	yes	no	no	yes	no	yes	yes	no	no	no	yes	yes	yes	yes	yes	no	yes	yes	yes	yes	yes	yes	10.9	7.7						109	79							242
51	linagliptin	81	female	76	8	jordanian	ministry of health	divorced	6	yes	no	no	no	no	yes	yes	yes	no	yes	yes	no	yes	yes	yes	yes	yes	no	yes	yes	no	yes	8	8.7	8.9	10.8	8.4									144	77
54	linagliptin	60	female	63		jordanian	dewan	married	4	no	no	no	no	no	yes	yes	yes	yes	no	yes	yes	no	yes	yes	yes	yes	yes	no	yes	yes	no	7.5	6.9	7.6		7.2	115	78							122	77
55	linagliptin	45	male	106	13	jordanian	ministry of health	married	3	yes	no	yes	no	no	yes	yes	no	no	no	yes	yes	no	yes	yes	no	yes	yes	no	yes	yes	no	7.7	7.1			7.8	168	87	152	88	138	88			149	88	136	133
57	linagliptin	44	male	110	1.5	jordanian	ministry of health	married	1	no	no	no	no	no	yes	no	no	no	no	yes	yes	yes	yes	no	no	yes	yes	yes	yes	yes	yes	9.7		8.3		8.2
60	linagliptin	50	male		0	jordanian	ministry of health	married	2	no	no	no	no	no	yes	yes	no	no	no	no	yes	no	yes	yes	no	no	yes	no	no	yes	no	8.7	8.3			7.9											204	203
64	linagliptin	69	female	135	10	jordanian	ministry of health	married	6	no	no	no	no	no	yes	yes	yes	no	no	yes	yes	no	yes	yes	yes	yes	yes	no	yes	yes	no	7.7		11.3	11.3												136
65	linagliptin	75	female	75		jordanian	ministry of health	married	4	no	no	no	no	no	yes	yes	no	no	no	yes	no	yes	yes	yes	no	no	no	no	no	no	no	9.2	6.3	6.5							113	75					201		243
67	linagliptin	82	female		20	jordanian	ministry of health	widow	10	yes	yes	no	no	yes	yes	yes	no	no	yes	no	no	yes	yes	yes	no	no	no	yes	no	no	yes	7.4	7.3	7.4	7.2
68	linagliptin	62	male	110	0	jordanian	ministry of health	married	7	yes	no	no	no	yes	yes	yes	no	no	no	no	yes	yes	yes	yes	yes	no	yes	yes	no	yes	yes	9.8	6.4			7.4	107	66
69	linagliptin	77	male	100	4	jordanian	public universities	married	6	no	no	yes	no	yes	yes	yes	no	no	no	yes	no	yes	yes	yes	yes	yes	yes	yes	yes	yes	yes	7.8	7.2	8.2														125
71	linagliptin	39	male	99	1	jordanian	ministry of health	single	1	no	no	no	no	no	no	yes	no	no	yes	yes	no	no	no	no	no	yes	no	no	yes	no	no	6.7		6.7		7.5											193
72	linagliptin	56	female	66	4	jordanian	dewan	divorced	5	no	no	no	no	yes	yes	yes	no	yes	yes	yes	no	no	yes	yes	yes	yes	no	no	yes	no	no	6.7		7.6											100	70			151
74	linagliptin	66	male		8	jordanian	ministry of health	single	5	no	yes	no	no	yes	yes	yes	no	no	no	no	no	yes	yes	yes	yes	no	no	yes	no	no	yes	8.2	8.1	9	6.6	6.8												154	150
78	linagliptin	77	female	74	30	jordanian	ministry of health	widow	6	no	no	no	yes	no	yes	yes	no	no	no	yes	no	yes	yes	yes	yes	yes	no	yes	yes	no	yes	10.2				6.7	124	77									123
79	linagliptin	75	male			jordanian	hospital employee	married	4	no	no	no	no	no	yes	yes	no	no	no	yes	yes	no	yes	yes	yes	yes	yes	no	yes	yes	no	9.5				10.5											102
80	linagliptin	60	male	111	9	jordanian	ministry of health	single	6	no	yes	no	no	no	yes	yes	no	no	no	yes	no	yes	yes	yes	yes	yes	no	yes	yes	no	yes	11.4	7				103	75	148	88	134	90					162	97
81	linagliptin	68	female	95	15	jordanian	dewan	widow	7	no	yes	no	no	no	yes	yes	yes	no	yes	yes	no	no	yes	yes	yes	yes	no	no	yes	no	no	5.5		5.5	5.6	5.4			122	67	139	85	122	89			139		151
82	linagliptin	49	female	78	5	jordanian	ministry of health	married	1	no	no	no	no	no	yes	no	yes	no	no	yes	no	no	yes	no	no	yes	no	no	yes	no	no	8.1		6.5	7.3		100	70			109	85	102	60
84	linagliptin	74	female	89	20	jordanian	ministry of health	married	6	no	no	yes	no	no	yes	yes	no	no	yes	yes	yes	yes	yes	yes	no	yes	yes	yes	yes	yes	yes	10.2	7.1				150	93	140	87					137	74	203	133
85	linagliptin	70	female	82	8	jordanian	public universities	married	6	no	no	no	no	no	yes	yes	no	no	no	yes	no	no	yes	yes	yes	yes	no	no	yes	no	no	7.6	7.2	7													155
86	linagliptin	74	male	79		jordanian	ministry of health	married	4	no	no	no	no	no	yes	yes	no	no	no	yes	no	yes	yes	yes	yes	yes	no	yes	yes	no	yes	13.8	7.2	6.7	6.8				140	82	149	85					112	123
88	linagliptin	66	female	80	20	jordanian	public universities	married	6	yes	yes	yes	no	no	yes	no	no	no	no	yes	yes	no	yes	no	yes	yes	yes	no	yes	yes	no	8.4	6.8	7.8	7.8		160	91	120	79					121	79		135.5
90	linagliptin	57	male	91	0	jordanian	ministry of health	single	2	no	no	no	no	no	yes	yes	yes	no	yes	no	yes	no	yes	yes	yes	no	yes	no	no	yes	yes	7.2	5.2	7	7.4	6.2					142	73	140	70	138	85		182	157
91	linagliptin	66	female	97	20	jordanian	ministry of health	married	4	no	no	yes	no	no	yes	yes	no	no	no	yes	yes	no	yes	yes	yes	yes	yes	no	yes	yes	no	7.4		6.8		6.8							136	78			147.3
94	linagliptin	81	female	69	10	jordanian	dewan	married	5	no	no	no	no	no	yes	yes	yes	no	yes	yes	no	no	yes	yes	no	yes	no	no	yes	no	no	7.4		7.6		7.1	104	62											150
95	linagliptin	78	male	111		jordanian	ministry of health	married	7	no	yes	no	no	no	yes	yes	no	no	no	no	no	no	yes	yes	yes	no	no	no	no	no	no	5.9		5.9		5.8			155	100			133	157					87
96	linagliptin	68	female	75	0	jordanian	dewan	married	3	no	no	no	no	no	yes	yes	no	no	no	yes	no	no	yes	yes	no	yes	no	yes	yes	no	yes	6.4	6.1	6.3	6.5		133	76									163
97	linagliptin	63	male	86	1	jordanian	ministry of health	married	3	no	no	no	no	no	yes	no	no	no	no	yes	yes	yes	yes	no	no	yes	yes	yes	yes	no	no	6.5	6	5.5	5.5	5.3			141	85					120	78	141	145
98	linagliptin	63	female		7	jordanian	public universities	married	3	no	no	no	no	no	yes	yes	no	no	no	yes	no	no	yes	yes	yes	yes	no	no	yes	no	no	7.2		6.5		6.3													120
107	linagliptin	64	male	135	1	jordanian	hospital employee	married	4	no	no	no	no	yes	yes	yes	no	no	no	yes	no	no	yes	yes	yes	yes	no	no	yes	no	no	7.8	7.2	6.8	6.8		145	85									121	130.8
108	linagliptin	65	female	75	10	jordanian	public universities	married	5	no	no	no	yes	no	yes	yes	no	no	yes	yes	no	no	yes	yes	yes	yes	no	no	yes	no	no	5.9		5.6					122	78									96.2
111	linagliptin	78	female	100	16	jordanian	ministry of health	single	9	yes	yes	yes	no	yes	yes	yes	no	no	no	yes	no	yes	yes	yes	yes	yes	no	no	yes	no	no	8.1		7.7		8			121	66	154	79	162	69	144	88	153
112	linagliptin	48	male	98	0	jordanian	ministry of health	married	2	no	no	no	no	no	no	no	no	no	no	yes	no	yes	no	no	no	yes	no	yes	yes	no	no	10.9	6.1	5.6	5.6		122	72	129	83	128	83	111	79				161
113	linagliptin	71	male	77	19	jordanian	ministry of health	married	4	no	no	no	no	no	yes	yes	no	no	no	yes	yes	yes	yes	yes	yes	yes	yes	yes	yes	yes	yes	9.4	9.2	9.5					142	78	165	100						174	189
115	linagliptin	62	female	86	3	jordanian	dewan	widow	3	no	no	no	no	no	yes	no	yes	no	no	yes	no	yes	yes	yes	no	yes	no	yes	yes	no	yes	7.9	7.3	8	8				136	79			169	110	99	71	135	134
118	linagliptin	75	female		0	jordanian	ministry of health	single	4	no	no	no	no	no	yes	yes	no	no	yes	yes	yes	yes	yes	yes	yes	yes	yes	yes	yes	yes	yes	7.7		7.8	7.8												126.4
119	linagliptin	59	male	72	10	jordanian	ministry of health	married	5	no	yes	no	no	yes	yes	yes	no	no	yes	yes	yes	no	yes	yes	yes	yes	yes	no	yes	yes	no	7.5	8	7.1		7.7	139	88	135	80	120	83					172	175
120	linagliptin	42	male		15	jordanian	ministry of health	single	1	no	no	no	no	no	yes	no	no	no	no	yes	yes	yes	yes	no	no	yes	yes	yes	yes	yes	no	7		8.6	8.6												166
121	linagliptin	55	female	68	2	jordanian	dewan	married	5	yes	no	no	no	no	no	no	no	no	no	yes	no	yes	no	no	yes	yes	no	yes	yes	no	yes	7.3	6.7	7.8	7.8				133	76			115	66				188
124	linagliptin	59	female		8	jordanian	ministry of health	married	3	no	no	no	no	no	yes	yes	no	no	no	yes	yes	yes	yes	yes	yes	yes	yes	yes	yes	yes	yes	8.4				8.6											144
125	linagliptin	64	female		8	jordanian	ministry of health	married	6	no	yes	no	no	no	yes	yes	no	no	yes	yes	no	yes	yes	yes	yes	yes	no	yes	yes	no	yes	7.3		7.9		7.9											118		139
126	linagliptin	56	male	66	1	jordanian	ministry of health	single	4	yes	no	no	no	yes	yes	yes	no	no	no	yes	no	yes	yes	yes	yes	yes	no	yes	yes	no	yes	7	6.6	6.8	6.7		131	75									147		156
127	linagliptin	64	female	119	6	jordanian	public universities	widow	3	no	no	no	no	no	yes	yes	yes	no	no	yes	no	yes	yes	yes	yes	yes	yes	yes	yes	yes	yes	10.5	7.6				132	72	128	78
128	linagliptin	56	male	97		jordanian	ministry of health	married	3	no	no	no	no	yes	yes	yes	no	no	no	yes	no	no	yes	yes	yes	yes	no	no	yes	no	yes	8.7				8.2	136	100	122	74	115	79					188
129	linagliptin	79	male			jordanian	public universities	married	6	no	yes	no	no	yes	yes	yes	no	no	no	no	yes	no	yes	yes	yes	no	yes	yes	no	yes	yes	7.1	8.1	7.6													117
130	linagliptin	66	male	78	6	jordanian	public universities	married	4	no	yes	no	no	no	yes	yes	no	no	yes	yes	no	no	yes	yes	yes	no	no	no	no	no	no	5.9	6.5	6.6	6.7	7							117	73
131	linagliptin	55	female	60	1	jordanian	ministry of health	married	2	no	no	no	no	no	yes	yes	no	no	no	yes	yes	yes	yes	no	no	yes	yes	yes	yes	yes	yes	13.6	6.4	6.9	7.8	7.6	148	80			148	94			122	86	297	180	200
132	linagliptin	74	male	84	1	jordanian	ministry of health	married	5	no	no	no	no	no	yes	yes	no	no	no	yes	no	no	yes	yes	yes	yes	no	no	yes	no	no	8.2	6.9	6.6		7.4			147	90					119	72	113
133	linagliptin	60	female	76	8	jordanian	public universities	married	3	no	no	no	no	no	yes	yes	no	no	no	yes	yes	yes	yes	yes	yes	yes	yes	yes	yes	yes	yes	9.3	7.4	7.3		8							100	70	136	83		161	180
134	linagliptin	55	male	101	15	jordanian	dewan	married	3	no	no	no	no	yes	yes	yes	no	no	no	yes	yes	no	yes	yes	yes	yes	yes	no	yes	yes	no	7.2	7.3	6.9	6.9	7.1					131	72	160	90
135	linagliptin	62	female	83	2	jordanian	ministry of health	married	3	no	no	no	no	no	yes	yes	no	no	no	yes	yes	yes	yes	yes	yes	yes	yes	yes	yes	yes	yes	6.8		6.7	8.1	6.7	138	91	148	89	155	85							210
137	linagliptin	66	female	60	2	jordanian	ministry of health	married	3	no	no	no	no	no	yes	yes	yes	no	no	yes	no	yes	yes	yes	yes	yes	no	yes	yes	no	yes	10.6	10	9.9	9.7	9.4	148	80			144	86			152	78	216
138	linagliptin	48	male	79	13	jordanian	ministry of health	married	1	no	no	no	no	no	yes	yes	no	no	no	yes	no	no	yes	yes	no	yes	no	no	yes	no	no	7.2	7.1	7.1		7.8	132	86	127	89	135	87						172	183
139	linagliptin	80	male	66		jordanian	ministry of health	married	8	no	no	no	no	yes	yes	yes	no	no	no	yes	no	no	yes	yes	yes	yes	no	no	yes	no	no	8.2	6.8			8											126
140	linagliptin	62	male	59	3	jordanian	dewan	married	4	no	no	no	no	yes	yes	yes	no	no	no	yes	no	yes	yes	yes	yes	yes	no	yes	yes	no	yes	9.6	7.9		7		135	76										186
141	linagliptin	66	male	77		jordanian	ministry of health	married	5	no	no	no	no	no	yes	yes	no	no	no	no	no	no	yes	yes	yes	no	no	no	no	no	no	7.5	6.5		6.8	6.8											127	133
142	linagliptin	50	female	130		jordanian	dewan	married	4	no	no	no	yes	no	yes	yes	no	no	yes	yes	yes	yes	yes	yes	yes	yes	yes	yes	yes	yes	yes	11.3	8.4	6.3		5.6	166	104	175	93	143	98					148	138	164
143	linagliptin	57	male	83	30	jordanian	dewan	married	2	no	no	yes	no	no	yes	yes	no	no	no	yes	yes	yes	yes	yes	yes	yes	yes	yes	yes	yes	yes	12.4		8.6			134	89	118	91							219		121
144	linagliptin	68	female	80	10	jordanian	ministry of health	married	6	no	no	no	no	yes	yes	yes	yes	no	no	yes	no	no	yes	yes	yes	yes	no	yes	yes	no	yes	7.3	6.9		6.3	7.1
146	linagliptin	70	female	86		jordanian	ministry of health	married	6	no	no	yes	no	no	yes	yes	no	no	no	yes	no	yes	yes	yes	yes	yes	no	yes	yes	no	yes	8.5		9.4		8.3	140	68
148	linagliptin	79	female			jordanian	hospital employee	widow	6	no	no	no	no	yes	yes	yes	no	no	no	yes	yes	yes	yes	yes	yes	yes	yes	yes	yes	yes	yes	7.9				7.5											67
149	linagliptin	78	female	83		jordanian	ministry of health	married	5	no	no	yes	no	no	yes	no	no	no	no	yes	no	yes	yes	no	yes	yes	no	yes	yes	no	no	8	5.7															132
150	linagliptin	75	female	86	1	jordanian	ministry of health	married	4	no	no	no	no	no	yes	yes	no	no	no	yes	no	yes	yes	yes	yes	yes	no	yes	yes	no	yes	10.8	7.1		6.2	6.4	154	80					154	79	132	86	127
29	linagliptin	47	male	84	0	jordanian	ministry of health	married	2	no	no	yes	no	no	yes	no	no	no	no	yes	no	no	yes	no	no	yes	no	yes	yes	no	yes	6.9		9.2															187.9
[truncated: 72 more columns]

## Sheet: imputed
File number	index drug	HA1c (Baseline)	HA1c (3 month)	HA1c (6 month)	HA1c (9 month)	HA1c (12 month)	T-cholesterol (Baseline)	T- cholesterol (3 month)	T- cholesterol (6 month)	T- cholesterol (9 month)	T- cholesterol (12 month)	LDL (Baseline)	LDL (3 month)	LDL (6 month)	LDL (9 month)	LDL (12 month)	HDL (Baseline)	HDL (3 month)	HDL (6 month)	HDL (9 month)	HDL (12 month)	TG (Baseline)	TG (3 month)	TG (6 month)	TG (9 month)	TG (12 month)	AST (Baseline)	AST (3 month)	AST (6 month)	AST (9 month)	AST (12 month)	ALT (Baseline)	ALT (3 month)	ALT (6 month)	ALT (9 month)	ALT (12 month)	ALP (Baseline)	ALP (3 month)	ALP (6 month)	ALP (9 month)	ALP (12 month)	bilirubin (Baseline)	bilirubin (3 month)	bilirubin (6 month)	bilirubin (9 month)	bilirubin (12 month)	calcium (Baseline)	calcium (3 month)	calcium (6 month)
1	vildagliptin	7.4	7	7.3	7.2	7	167	153	144	153	154	105	91.8	88	86.2	89	47	42	38	42	43	139	162	174	157	147	15.8	15.8	12.1	17.5	15.7	14.4	15.1	11.2	12.8	16.5	110.2	72.4	80.3	73.7	68.2	0.461	0.445	0.412	0.656	0.604	9.65	9.62	9.72
2	vildagliptin	8.3	6.8	7	7.1	7.1	133	102	122	124	110	71.1	44	56.4	49.1	48	51	50	48	42	48	152	109	150	149	147	15.2	15	14.3	12.5	14.5	14.2	13.6	13.4	13	14.4	110.2	72.4	80.3	73.7	68.2	0.461	0.445	0.412	0.656	0.604	9.65	9.62	9.72
3	vildagliptin	10.9	8	7.6	7.8	8.6	139	189	118	152	154	86	108	61	88	72.8	40	39	37	38	38	282	354	182	297	501	17.6	18.8	17	17.3	17.6	21.6	20.3	20.5	17.3	15.7	110.2	72.4	80.3	73.7	68.2	0.461	0.445	0.412	0.656	0.604	9.65	9.62	9.72
4	vildagliptin	9.6	7.5	7.4	7.5	8.6	141	122	126	136	129	84.3	58	63	67.4	70.9	51	51	50	44	47	93	90	100	104	57	19.8	20.8	18.5	19.7	19.2	37.4	33.8	35.1	26.3	18.1	110.2	72.4	80.3	73.7	68.2	0.461	0.445	0.412	0.656	0.604	9.66	9.56	9.54
5	vildagliptin	11.1	6.4	6	6.1	5.8	142	152	146	147	140	112	102.3	101.4	92.9	97	29	33	31	32	31	104	144	124	115	114	20.9	20.3	18.1	18.7	18.6	15.9	17.3	17	14.8	15.2	110.2	72.4	80.3	73.7	68.2	0.461	0.445	0.412	0.656	0.604	9.6	9.63	9.73
8	vildagliptin	10.7	7.2	7	6.6	7.5	319	218	236	172	227	207	135.6	135	100	133.9	51	48	47	44	46	420	302	334	341	583	18.6	19.2	17.3	17.7	17.9	22.3	20.7	21	17.6	15.7	110.2	72.4	80.3	73.7	68.2	0.461	0.445	0.412	0.656	0.604	9.3	9.65	9.73
9	vildagliptin	7.2	6.6	6.3	6.5	6	193	164	169	158	158	133	96	98.8	83.9	93.5	48	45	44	42	45	145	147	156	189	112	14.4	17.2	15.9	15.9	16.6	28.3	23.8	24.7	20.3	16.2	110.2	72.4	80.3	73.7	68.2	0.25	0.43	0.388	0.649	0.602	9.69	9.1	9.32
12	vildagliptin	7.9	7.4	7.6	7.6	7.7	185	176	184	153	145	107	106.6	109	81.9	79	45	53	58	44	36	262	194	234	325	243	14	14.8	12.7	14.6	14.8	23.5	19.1	17.9	16.9	16.1	110.2	72.4	80.3	73.7	68.2	0.461	0.445	0.412	0.656	0.604	9.49	8.98	8.57
14	vildagliptin	11.9	6.5	6.1	6.9	7.2	167	157	157	156	155	107.7	95	96.2	88.9	93.2	35	37	35	35	35	176	175	172	196	202	14.7	14.5	14	11.9	14.1	22.7	21	21.4	17.9	15.8	110.2	72.4	80.3	73.7	68.2	0.461	0.445	0.412	0.656	0.604	9.68	9.65	9.82
15	vildagliptin	6.9	6.7	6.6	6.8	6.4	156	167	157	156	153	90	101	97.3	90.7	87.5	32	36	34	33	33	181	153	175	203	182	18.6	19.3	17.4	18.5	18	40.7	33.2	36.4	30	17.1	93	72.4	76.6	75.5	67.9	0.253	0.431	0.388	0.649	0.602	9.8	9.61	9.72
16	vildagliptin	7.4	6.9	7.4	7.1	6.1	171	165	161	160	160	111.7	102.2	101.3	92.8	96.8	42	42	41	39	40	180	181	175	200	211	18.6	19.2	17.3	17.7	17.9	22.3	20.7	21	17.6	15.7	110.2	72.4	80.3	73.7	68.2	0.461	0.445	0.412	0.656	0.604	9.65	9.62	9.72
17	vildagliptin	7.6	6.5	6	6.1	5.9	170	164	161	159	159	103	98.4	97.6	90.3	92.2	37	38	37	36	36	199	190	188	221	235	13.3	16.9	15.6	17.5	16.5	9.9	16.9	17	16.2	14.8	74	72.5	72.4	77.6	67.6	1.237	0.5	0.504	0.684	0.613	9.46	9.64	9.73
18	vildagliptin	7.6	5.9	5.6	5.7	5.3	161	156	148	155	154	97.4	83.7	78	80.8	82	55	54	56	47	48	156	162	158	182	161	25.7	28.1	26.9	24	24.4	20.4	17.3	22.1	16.9	12.9	93.5	69.9	62	90.4	65	0.461	0.445	0.412	0.656	0.604	9.86	9.95	10.9
20	vildagliptin	9.7	6.3	6	6.1	5.4	101	128	119	99	94	53	67.3	69.6	51	49.1	37	39	37	35	37	131	158	141	122	161	27.3	23.4	20.3	21.5	20.5	40.7	30.4	32.5	25.9	17.1	115	72.4	81.4	73.2	68.3	0.372	0.439	0.402	0.653	0.603	9.5	9.63	9.73
22	vildagliptin	7.1	7	7.6	7.6	7.9	243	131	176	233	220	152	60	81.7	84	108.9	40	37	37	29	46	389	250	320	664	323	12.2	18.8	19	13.2	17.9	11.2	19.2	21	16.7	14.5	147.4	78.1	121	36.8	75.3	0.451	0.434	0.4	0.662	0.58	9.65	9.79	10.2
23	vildagliptin	10.6	11.2	13.5	11.6	15.2	161	160	156	155	153	101	97.5	96.8	89.7	91.1	55	51	50	47	49	143	163	150	159	164	9	14.7	14.1	13.6	15.1	22.3	20.7	21	17.6	15.7	110.2	72.4	80.3	73.7	68.2	0.461	0.445	0.412	0.656	0.604	9.65	9.62	9.72
24	vildagliptin	7.4	5.4	5.1	5.8	4.8	137	150	143	145	137	73	85.4	85.1	81.5	76.2	42	42	41	39	40	216	198	199	240	256	10.3	15.3	14.6	14.2	15.4	32.8	26.2	27.6	22.3	16.5	85	72.5	74.8	76.4	67.8	0.355	0.438	0.4	0.652	0.603	8.66	9.69	9.75
25	vildagliptin	13.1	11.1	13.9	11.5	14.4	151	156	150	151	146	89	92.3	91.8	86.2	84.7	70	61	61	55	60	38	112	79	42	31	15.1	17.6	16.2	16.2	16.9	10.4	14.4	13.5	12.3	14.8	94	72.4	76.8	75.4	67.9	0.151	0.423	0.376	0.645	0.601	9.6	9.63	9.73
27	vildagliptin	13.2	9	10	8.9	10.9	171	165	161	160	160	111.7	102.2	101.3	92.8	96.8	42	42	41	39	40	180	181	175	200	211	9	14.7	14.1	13.6	15.1	10	14.2	13.3	12.1	14.8	163	72.4	91.9	68.1	69	0.2	0.427	0.382	0.647	0.601	10.3	9.58	9.71
29	vildagliptin	10.1	9.4	11.2	9.7	11.3	171	165	161	160	160	111.7	102.2	101.3	92.8	96.8	42	42	41	39	40	180	181	175	200	211	18.6	19.2	17.3	17.7	17.9	22.3	20.7	21	17.6	15.7	110.2	72.4	80.3	73.7	68.2	0.461	0.445	0.412	0.656	0.604	9.74	9.96	10.33
30	vildagliptin	8.2	8.2	8.3	7.8	8.3	217	164	178	159	160	151	103	104.7	84	96	58	45	49	53	46	133	206	148	159	180	26.6	23	20	21.2	20.2	35.5	27.6	29.3	23.5	16.7	110.2	72.4	80.3	73.7	68.2	0.461	0.445	0.412	0.656	0.604	9.65	9.62	9.72
31	vildagliptin	9.2	7.3	7.2	7.1	7.5	152	162	159	154	148	95	93.3	92	86.9	87	44	43	41	40	41	136	161	174	154	142	18.6	19.2	17.3	17.7	17.9	22.3	20.7	21	17.6	15.7	110.2	72.4	80.3	73.7	68.2	0.461	0.445	0.412	0.656	0.604	10.39	9.58	9.7
33	vildagliptin	7	7	6.9	7	6.7	160	160	155	155	152	90	92.8	92.2	86.5	85.2	49	47	46	43	45	194	188	184	215	228	21	24.2	23.4	20.7	21.6	32	33.9	41.2	26.6	15.3	110.2	72.4	80.3	73.7	68.2	0.461	0.445	0.412	0.656	0.604	9.74	9.96	10.33
35	vildagliptin	9.6	6.8	6.4	6.5	6.2	212	140	183	167	171	138	99	134	97.7	118.3	32	33	36	34	33	273	144	167	302	278	14	17	15.8	15.8	16.5	19	18.9	18.9	16.2	15.5	112	72.4	80.7	73.5	68.2	0.8	0.469	0.452	0.668	0.608	9.1	10.43	11.11
36	vildagliptin	6.9	6.7	6.5	6.7	6.4	250	164	159	179	201	176	98	98	93.8	118.6	63	54	55	52	55	112	107	111	125	91	12.1	13.7	13.4	11.4	13.7	27.4	25.3	25.9	20.7	16.6	110.2	72.4	80.3	73.7	68.2	0.461	0.445	0.412	0.656	0.604	9.65	9.62	9.72
38	vildagliptin	6.1	6.2	5.1	5.7	5.7	152	148	139	142	142	99.9	82.6	80	72	81	32	36	34	30	34	188	188	168	234	221	18.6	19.2	17.3	17.7	17.9	22.3	20.7	21	17.6	15.7	110.2	72.4	80.3	73.7	68.2	0.461	0.445	0.412	0.656	0.604	9.65	9.62	9.72
39	vildagliptin	11	9.9	11.7	10.4	12.9	270	250	233	333	387	180	155	163	240	267	66	55	57	60	54	356	373	284	346	623	35.7	25	21.4	21.7	20.7	32.1	21	22.8	20.2	15.3	243	72.2	109.4	59.7	70.3	0.387	0.44	0.404	0.654	0.603	9.62	10.1	10.09
40	vildagliptin	11	10.5	12.4	10.8	13.8	171	165	161	160	160	111.7	102.2	101.3	92.8	96.8	42	42	41	39	40	180	181	175	200	211	18.6	19.2	17.3	17.7	17.9	22.3	20.7	21	17.6	15.7	110.2	72.4	80.3	73.7	68.2	0.461	0.445	0.412	0.656	0.604	9.65	9.62	9.72
41	vildagliptin	10.6	6.9	8.3	8.4	8.6	164	165	160	172	164	82	89.6	89.1	85	81.5	72	62	62	61	57	192	188	182	158	256	18.6	19.2	17.3	17.7	17.9	22.3	20.7	21	17.6	15.7	110.2	72.4	80.3	73.7	68.2	0.461	0.445	0.412	0.656	0.604	9.65	9.62	9.72
43	vildagliptin	12.3	8.3	8	7.9	10.5	243	220	209	252	303	115.2	104.7	104	97.2	103	33	35	33	37	29	422	398	317	346	782	18.6	19.4	17.4	19	18	24.3	22.1	22.7	19	15.9	99.3	68.1	57.8	123	63.2	0.472	0.416	0.393	1.1	0.53	9.66	9.64	9.77
44	vildagliptin	9.3	8.4	10.5	8.1	8	194	186	190	175	179	112.2	102.8	102	93.2	97.3	39	39	37	37	38	286	235	285	323	328	18.6	19.2	17.3	17.7	17.9	22.3	20.7	21	17.6	15.7	110.2	72.4	80.3	73.7	68.2	0.461	0.445	0.412	0.656	0.604	9.66	9.44	9.2
45	vildagliptin	11.8	10.5	12.1	10.7	12.9	200	210	191	198	200	145.2	163	143.5	119	122.2	56	50	50	54	45	232	218	211	299	267	18.6	19.2	17.3	17.7	17.9	22.3	20.7	21	17.6	15.7	110.2	72.4	80.3	73.7	68.2	0.461	0.445	0.412	0.656	0.604	9.65	9.62	9.72
46	vildagliptin	8	7.8	8.4	7.4	8.1	225	205	216	191	202	157	138.8	144	116.7	130.5	40	38	35	38	38	219	197	153	238	282	13.1	12.4	9.7	13.2	12.9	17.2	16.6	15.4	14.6	15.5	110.2	72.4	80.3	73.7	68.2	0.461	0.445	0.412	0.656	0.604	9.65	9.62	9.72
47	vildagliptin	7.4	6.3	6.2	6.5	6.1	171	165	161	160	160	111.7	102.2	101.3	92.8	96.8	42	42	41	39	40	180	181	175	200	211	18.6	19.3	21.7	11.6	17	39.2	32.4	42.1	28	14	110.2	72.4	80.3	73.7	68.2	0.461	0.445	0.412	0.656	0.604	9.91	9.91	10.86
48	vildagliptin	12.5	6.3	6.6	6.7	7.4	184	182	173	162	161	123	118	112.1	99.1	102	43	54	47	30	53	203	136	197	268	128	13.3	11.9	12.4	7	9.8	11	10.7	10.6	11.1	13.6	77	72.5	73.1	77.2	67.7	0.484	0.447	0.415	0.657	0.605	9.63	9.83	10.09
49	vildagliptin	10.5	9	8.8	7.9	8.5	201	231	184	157	150	144	156	117	95.2	83	39	43	47	36	40	163	143	146	191	155	16.9	18.4	16.8	17	17.4	19.2	19	19	16.2	15.5	81	72.5	73.9	76.8	67.7	0.514	0.449	0.419	0.658	0.605	9.67	9.62	9.72
51	vildagliptin	8.1	7.2	7.3	7.2	7.3	139	151	144	145	138	81	88.9	88.4	83.9	80.4	57	52	51	48	50	87	136	112	96	93	26	22.8	19.8	20.9	20.1	27	23.1	23.9	19.7	16.1	110.2	72.4	80.3	73.7	68.2	0.5	0.448	0.417	0.658	0.605	10	9.6	9.71
52	vildagliptin	7.9	7.1	7.8	8.8	7.1	184	179	185	161	156	133.9	129.3	135	112.8	122	37	38	36	37	34	139	140	156	181	100	21.8	23.2	21.8	20.3	20.8	26.8	24.2	25.9	20.3	15.9	110.2	72.4	80.3	73.7	68.2	0.461	0.445	0.412	0.656	0.604	9.65	9.62	9.72
54	vildagliptin	9.6	8	8.4	7.9	8.7	130	147	139	141	132	84	90.2	89.7	84.7	82	33	35	34	34	34	113	148	130	125	126	31	25.1	21.5	23.1	21.5	47.4	33.9	36.7	28.8	17.6	110.2	72.4	80.3	73.7	68.2	0.461	0.445	0.412	0.656	0.604	9.65	9.62	9.72
58	vildagliptin	10.4	9.7	11.1	9.9	12.2	182	173	169	174	182	113	107.6	108	109	118	40	40	39	40	35	154	230	144	92	345	18.6	19.2	17.3	17.7	17.9	22.3	20.7	21	17.6	15.7	110.2	72.4	80.3	73.7	68.2	0.461	0.445	0.412	0.656	0.604	9.61	9.47	9.45
59	vildagliptin	7.6	7.3	6.7	6.5	6.7	205	194	189	245	226	127.3	124.7	119.8	139	132.8	37	39	37	34	38	329	249	279	525	313	18.4	19	17.3	15.7	17.6	15.1	15.7	15	12.8	15.2	110.2	72.4	80.3	73.7	68.2	0.461	0.445	0.412	0.656	0.604	9.63	9.59	9.6
60	vildagliptin	7.7	6.7	6.6	6.7	6.5	184	200	180	151	166	102	114	105.7	76	80.5	39	46	41	36	38	255	274	229	376	315	15.3	12.9	10.1	9.1	12.9	18.2	12.4	9.2	9	15.8	110.2	72.4	80.3	73.7	68.2	0.087	0.419	0.368	0.643	0.6	9.17	9.65	9.74
61	vildagliptin	7.2	7.1	7.1	6.7	7	171	165	161	160	160	111.7	102.2	101.3	92.8	96.8	42	42	41	39	40	180	181	175	200	211	15.8	17.2	15.5	16.2	16.5	11.5	14.1	12.7	12.3	15	119.1	73.8	90	64.9	69.9	0.31	0.348	0.306	0.697	0.413	9.63	9.71	9.71
62	vildagliptin	8.1	6.7	6.3	6.6	6.5	145	161	159	152	145	75	89.9	91	84.4	79.3	50	54	59	43	46	121	149	69	127	167	37.7	28.3	23.8	26	23.5	59.4	40.2	44.3	34.2	18.5	71	72.5	71.7	77.9	67.6	0.609	0.456	0.43	0.661	0.606	9.65	9.62	9.72
63	vildagliptin	6.5	10.1	6.1	6.3	7.1	169	163	149	138	128	111	107	79	73.3	63	42	50	43	36	42	142	169	210	127	187	17.2	17.6	15.5	16.6	16.7	17.9	17.2	16.2	15	15.6	110.2	72.4	80.3	73.7	68.2	0.461	0.445	0.412	0.656	0.604	8.7	9.68	9.75
65	vildagliptin	6.9	7	6.6	6.5	6.8	140	140	137	123	104	82.3	74.7	69	60	52	22	25	21	30	23	252	175	299	344	151	14.9	15.1	11.9	16.9	16.1	14.9	14.9	12.8	13.2	15.7	112.7	72.8	83	71.3	68.7	0.391	0.366	0.328	0.693	0.44	9.53	9.68	9.92
66	vildagliptin	7	7.2	7.3	7.2	7.2	209	185	184	186	200	131	119.9	121.4	129.3	147	55	51	50	41	58	140	162	148	155	161	13	17.4	15.9	16.9	17.6	17.3	19.9	16.8	15.4	18.8	110.2	71.7	80.2	73.9	67	0.46	0.284	0.386	0.68	0.177	9.7	9.82	10.08
67	vildagliptin	9.3	8.3	9.6	8.6	9.1	145	147	138	145	140	111.7	102.2	101.3	92.8	96.8	42	42	41	39	40	180	181	175	200	211	12.5	11	11.5	7.4	11.1	15	11	11.2	12.1	13.8	83	72.5	74.4	76.6	67.8	1.328	0.507	0.514	0.687	0.614	9.68	9.3	9.47
68	vildagliptin	7.2	6.7	6.7	6.9	6.8	131	148	140	143	134	75	84.8	84	77.3	71	44	43	42	35	49	123	132	141	163	82	12.3	16.2	15.2	15	16	9.3	13.8	12.8	11.8	14.7	110.2	72.4	80.3	73.7	68.2	0.461	0.445	0.412	0.656	0.604	9.65	9.62	9.72
71	vildagliptin	6.2	5.7	5.6	6.2	5.4	111	87	108	135	111	34	27	51	59	53	29	30	30	35	29	318	171	269	259	354	18.6	19.2	17.3	17.7	17.9	22.3	20.7	21	17.6	15.7	110.2	72.4	80.3	73.7	68.2	0.461	0.445	0.412	0.656	0.604	9.65	9.62	9.72
73	vildagliptin	9.5	7.2	7	7	7.4	154	149	140	148	145	110.3	100.4	99	91.7	95.4	38	38	36	37	37	87	134	79	93	109	20.8	22.8	19.6	23.9	23	17.2	15	19.4	15.4	10	109.5	64.7	78.6	75.7	56	0.46	0.331	0.394	0.673	0.3	9.55	9.62	10.1
74	vildagliptin	10.2	8.5	9.4	8.8	9.8	179	193	176	171	174	83	85	86.3	82	80.2	66	80	66	49	57	155	238	160	167	251	48.6	35.6	29	36.7	27.4	28.1	30.4	27.6	25.1	21.9	95.3	95	93.4	54.5	89	0.601	0.139	0.45	0.673	0.176	9.63	9.66	9.69
76	vildagliptin	9.4	8.8	9.8	9.1	10.1	171	165	161	160	160	111.7	102.2	101.3	92.8	96.8	42	42	41	39	40	180	181	175	200	211	18.6	19.2	17.3	17.7	17.9	22.3	20.7	21	17.6	15.7	110.2	72.4	80.3	73.7	68.2	0.461	0.445	0.412	0.656	0.604	9.65	9.62	9.72
77	vildagliptin	10.3	9.2	10.4	9.4	11.3	145	144	144	126	107	96.2	90.9	88.9	73.2	69	40	40	39	39	37	137	142	150	174	109	18.6	19.2	17.3	17.7	17.9	22.3	20.7	21	17.6	15.7	110.2	72.4	80.3	73.7	68.2	0.461	0.445	0.412	0.656	0.604	9.65	9.62	9.72
79	vildagliptin	8	5.9	5.9	6.3	5.8	174	171	165	163	164	113.9	106	104	94.9	98.7	40	39	38	38	39	255	293	227	277	384	17.9	18.1	16.9	7	16.6	6.5	9.8	7.7	7	14.5	109.3	72	78.4	78	67.8	0.469	0.423	0.398	1	0.547	8.9	9.4	8.72
80	vildagliptin	12.6	8	7.3	6.8	8.4	204	227	246	212	207	148	164.1	168	174	166.8	29	30	29	37	27	256	223	239	168	364	30.1	24.5	21.2	20	21	54.2	36.6	39.8	30.6	18.1	115	74.3	90.2	52	70.4	0.45	0.473	0.431	0.229	0.676	10.57	9.8	9.71
81	vildagliptin	7	7.2	8	8.4	7	153	139	142	78	90	118	82.2	85	33	53	23	25	27	31	32	137	128	152	163	85	20	24.8	20.8	28.4	26.9	12	18.8	12.6	13	21.4	110.2	72.4	80.3	73.7	68.2	0.5	0.448	0.417	0.658	0.605	10.5	9.57	9.7
83	vildagliptin	7	7.3	7.9	7.6	7.6	187	205	184	177	183	117	137	123.7	110.9	108.4	40	50	43	36	39	201	174	189	225	219	17.1	28.9	31	22.2	25.5	16.7	23.7	28	18.6	14.4	106.3	71.8	76	77.7	67.4	0.286	0.245	0.2	0.75	0.192	9.67	9.3	8.8
84	vildagliptin	9.2	7.8	8	7.7	8.5	158	146	114	187	215	158	86.7	69	121.9	154	32	34	31	35	31	152	204	124	118	289	20.6	20.2	18	18.6	18.5	45.3	32.8	35.4	27.9	17.5	72	72.5	72	77.8	67.6	0.619	0.456	0.431	0.662	0.606	10	9.6	9.71
85	vildagliptin	6.7	6.8	6.6	6.8	6.4	171	165	161	160	160	111.7	102.2	101.3	92.8	96.8	42	42	41	39	40	180	181	175	200	211	18.6	19.2	17.3	17.7	17.9	22.3	20.7	21	17.6	15.7	110.2	72.4	80.3	73.7	68.2	0.461	0.445	0.412	0.656	0.604	9.65	9.62	9.72
86	vildagliptin	15.7	8.1	8	6.9	9.4	168	202	176	170	172	110	126	114.8	90	92.2	43	32	37	42	41	168	113	165	191	131	25	22.3	19.5	20.5	19.8	20	19.4	19.5	16.6	15.6	312	72.2	124.5	52.4	71.4	0.3	0.434	0.394	0.65	0.602	9.7	9.62	9.72
88	vildagliptin	10.1	6.9	6.7	6.4	7	278	193	198	140	191	226	118	120	77	124.7	58	45	46	30	67	144	153	155	146	160	16	18	16.5	16.6	17.1	22	20.5	20.8	17.5	15.7	110.2	72.4	80.3	73.7	68.2	0.461	0.445	0.412	0.656	0.604	9.65	9.62	9.72
90	vildagliptin	8.7	6.9	7.5	8	7.7	172	189	172	168	169	115	133	120.9	108.8	106.5	35	32	34	36	35	154	192	158	169	202	19.3	20.1	18.3	18.3	18.5	20.5	19.2	19	16.5	15.7	110.2	72.4	80.3	73.7	68.2	0.461	0.445	0.412	0.656	0.604	9.7	9.86	9.91
103	vildagliptin	9.4	7.6	7.6	7.8	8	240	246	261	207	193	152.9	167	176	111	121	43	43	40	40	41	250	282	295	327	240	18.6	19.2	17.3	17.7	17.9	22.3	20.7	21	17.6	15.7	110.2	72.4	80.3	73.7	68.2	0.461	0.445	0.412	0.656	0.604	9.65	9.62	9.72
104	vildagliptin	9.2	9.4	11.2	9.8	11.1	157	140	126	145	144	108	78.7	69	78.1	82.5	28	32	31	31	30	247	214	221	275	295	12	14.7	13.5	10.7	14.7	6	8.3	6	4.2	14.4	90	74	87	79	69.7	0.4	0.525	0.485	0.351	0.793	9.6	9.53	9.34
105	vildagliptin	7.7	8.5	8.7	8.2	8.8	225	188	191	184	196	178	130.9	128.9	112.2	132.2	36	38	36	36	36	174	178	171	193	203	11.8	16	15.1	14.8	15.9	14.5	16.5	16.1	14.1	15.1	110.2	72.4	80.3	73.7	68.2	0.461	0.445	0.412	0.656	0.604	9.65	9.5	9.58
106	vildagliptin	6.2	7.3	7.4	7.4	7.5	160	154	147	152	150	120	115.2	118	101.2	106.5	36	34	30	36	35	98	139	91	105	120	18.6	19.2	17.3	17.7	17.9	22.3	20.7	21	17.6	15.7	110.2	72.4	80.3	73.7	68.2	0.461	0.445	0.412	0.656	0.604	9.5	9.66	9.8
107	vildagliptin	7	7.2	7.5	7.4	7.5	95	128	109	136	128	50	70.6	68	86.8	82	38	38	35	36	38	90	143	83	86	131	15.1	14.9	12.5	14.9	14.8	16.8	16.3	15	14.3	15.5	100.8	71	70	83.1	66.4	0.546	0.543	0.516	0.611	0.806	9.62	9.83	9.82
108	vildagliptin	5.7	6.3	6	6.4	5.5	149	163	152	169	175	98	98.7	98.7	96.9	100	51	48	47	44	46	99	178	113	64	206	15.9	17.3	16	15.6	16.5	14.2	13.2	11.4	12.4	15.1	88	58	60	115	47.2	0.3	0.254	0.409	0.657	0.006	9.58	8.9	8.89
110	vildagliptin	6.4	6.3	7.1	7.5	8.2	171	165	161	160	160	111.7	102.2	101.3	92.8	96.8	42	42	41	39	40	180	181	175	200	211	25	35.8	23.3	50.9	38	8	15.2	15	12.3	14.2	101	110	115	32	108	0.4	0.985	0.543	0.553	2.219	8.8	10.61	10.9
111	vildagliptin	7.1	6.5	6.5	7	6.5	141	93	120	139	135	94.1	53	71.4	80.4	96	29	26	28	33	30	144	176	159	198	125	17.6	17.8	17	14.6	16	15	14.9	13	13.3	15.7	97.3	55	48	107.6	51	0.4	0.516	0.4	0.652	0.517	10.03	9.3	10.07
112	vildagliptin	8.7	8.1	8.9	8.3	8.9	222	211	224	193	202	138.4	137	145	115.1	124.1	36	36	34	36	36	326	255	326	368	371	18.6	19.2	17.3	17.7	17.9	22.3	20.7	21	17.6	15.7	110.2	72.4	80.3	73.7	68.2	0.461	0.445	0.412	0.656	0.604	9.6	9.55	9.5
114	vildagliptin	8	7.2	7.2	7.2	7.2	111	168	172	146	129	63	108.2	119	95.5	86.1	48	47	47	42	44	74	130	125	84	67	18.6	19.2	17.4	17.7	17.9	28.7	24	25	20.5	16.2	110.2	72.4	80.3	73.7	68.2	0.416	0.442	0.407	0.655	0.604	10.14	9.59	9.71
115	vildagliptin	7.5	7.6	8	7.7	8.1	152	156	151	151	147	95	94.9	94.3	87.9	87.9	38	39	38	37	37	186	184	179	207	218	18.6	19.2	17.3	17.7	17.9	22.3	20.7	21	17.6	15.7	110.2	72.4	80.3	73.7	68.2	0.461	0.445	0.412	0.656	0.604	10.5	9.57	9.7
116	vildagliptin	8.7	7.8	7.7	8.8	8.1	160	156	153	133	139	109.4	98.8	98.5	86	91.5	40	41	39	37	39	156	170	158	147	194	18.6	19.2	17.3	17.7	17.9	22.3	20.7	21	17.6	15.7	110.2	72.4	80.3	73.7	68.2	0.461	0.445	0.412	0.656	0.604	9.65	9.62	9.72
117	vildagliptin	8	7.2	6.7	6.5	6.8	109	132	124	106	102	63	78.2	78.7	71	65.8	30	35	32	26	36	209	198	192	141	297	21.8	21.2	19.4	15.4	14.3	20.7	20.2	21.6	16.3	14.1	110.2	72.4	80.3	73.7	68.2	0.461	0.445	0.412	0.656	0.604	9.9	9.6	9.71
118	vildagliptin	8.5	6.9	6.9	6.9	8	144	156	150	172	145	106	114.7	105.7	125	98	41	39	40	40	42	78	141	105	124	83	18.6	19.2	17.3	17.7	17.9	22.3	20.7	21	17.6	15.7	110.2	72.4	80.3	73.7	68.2	0.461	0.445	0.412	0.656	0.604	9.11	8.9	8.66
120	vildagliptin	9.3	8.8	9.3	8.3	9.1	176	112	142	122	106	121	76	80.4	55.4	58	38	43	39	39	32	283	120	246	345	195	16.3	15.5	15	11.5	12.7	25.8	24.6	22.1	19.2	19.7	110.8	79.2	81.9	71.9	79	0.461	0.433	0.41	0.658	0.573	9.69	9.75	9.95
121	vildagliptin	6.9	6.3	5.9	6	6.1	105	136	126	132	116	59	84.1	82.9	90	77	34	34	34	44	27	118	152	132	77	161	16.7	18.3	16.7	16.9	17.3	16.5	17.6	17.3	15	15.3	110.2	72.4	80.3	73.7	68.2	0.461	0.445	0.412	0.656	0.604	9.65	9.62	9.72
122	vildagliptin	7.6	6.7	6.7	6.8	6.6	180	169	164	140	178	134	110.4	114.7	102	131	37	39	37	37	35	127	157	137	80	177	18.6	19.2	17.3	17.7	17.9	22.3	20.7	21	17.6	15.7	110.2	72.4	80.3	73.7	68.2	0.461	0.445	0.412	0.656	0.604	9.65	9.62	9.72
123	vildagliptin	10.1	8.4	10	8.7	8.7	159	156	154	144	135	106.3	98.9	98	85.4	86	27	30	28	34	23	221	195	225	257	234	15	16.3	14.8	17.2	19.5	15.6	14.3	15.9	14	12.7	110.4	52	74.7	80.7	37.5	0.466	0.714	0.459	0.617	1.326	9.53	9.1	9.3
124	vildagliptin	8.3	6.6	7.2	7.7	6.6	163	159	156	150	144	108.5	99.8	98.7	88.7	91	50	47	47	42	49	177	178	173	198	203	23	24.7	21.2	24.5	22.3	46.1	41.4	43.3	31.4	19.5	110.2	72.4	80.3	73.7	68.2	0.331	0.436	0.397	0.652	0.603	9.65	9.7	9.78
125	vildagliptin	8.5	6.6	6.9	7	7.2	171	165	161	160	160	134	104.5	104.9	80	95.8	28	33	31	28	33	218	203	198	130	320	18.6	19.2	17.3	17.7	17.9	15.6	16	15.3	13.1	15.2	112.8	73.4	85.7	62	69.4	0.464	0.436	0.406	0.794	0.581	9.2	9.57	9.44
126	vildagliptin	8	7.3	7.6	7.3	7.1	149	128	138	150	149	82	63	74	77.2	83	65	53	55	51	59	57	167	88	33	139	18.6	19.2	17.3	17.7	17.9	22.3	20.7	21	17.6	15.7	110.2	72.4	80.3	73.7	68.2	0.461	0.445	0.412	0.656	0.604	9.65	9.62	9.72
127	vildagliptin	8	8.2	7.9	7.5	7.7	198	181	178	170	174	144	114	113.1	100.2	112	63	53	54	57	46	188	223	192	259	187	18.6	19.2	17.3	17.7	17.9	22.3	20.7	21	17.6	15.7	110.2	72.4	80.3	73.7	68.2	0.461	0.445	0.412	0.656	0.604	9.65	9.61	9.7
128	vildagliptin	9.2	6.5	6.2	6.4	5.9	166	162	164	147	138	119.1	115	118	96.6	100	33	35	33	36	30	91	125	96	113	77	15.6	14.4	14.3	9.5	11.1	19.3	17.3	20	16.3	12.3	109.9	69.2	79.6	74.6	63	0.461	0.48	0.418	0.651	0.696	9.56	9.26	9.08
129	vildagliptin	8.7	7	7.4	7.5	8.5	190	181	182	176	182	141.5	152	136	123.5	127	37	46	35	37	32	198	115	209	214	162	16.7	16.2	15.4	12.5	13.6	23.4	21.9	21.3	18.1	17	110.8	79.2	81.9	71.9	79	0.46	0.365	0.399	0.668	0.392	9.65	9.62	9.72
130	vildagliptin	9.3	7.5	7.7	7.2	7.5	156	153	151	140	129	96.8	90	88.7	74.2	71	48	44	44	40	48	129	153	148	182	89	12.8	15.6	15.2	23.5	15.5	7.7	9	9.5	13.9	12.9	68	50	79	51	32.5	0.465	0.535	0.44	0.435	0.866	10.28	9.99	9.48
131	vildagliptin	7.5	7	6.9	6.6	6.7	128	126	108	131	124	81.1	62.2	51	67.2	65.5	50	49	49	43	46	117	149	110	127	141	18.6	19.2	17.3	17.7	17.9	22.3	20.7	21	17.6	15.7	110.2	72.4	80.3	73.7	68.2	0.461	0.445	0.412	0.656	0.604	9.65	9.62	9.72
132	vildagliptin	8.6	8.2	7.4	6.4	7.6	167	174	175	163	160	137	129.6	135	110.5	119.6	39	41	40	37	38	136	161	181	155	139	18.6	19.2	17.3	17.7	17.9	22.3	20.7	21	17.6	15.7	110.2	72.4	80.3	73.7	68.2	0.461	0.445	0.412	0.656	0.604	9.65	9.62	9.72
133	vildagliptin	6.3	6.2	5.6	5.9	5.3	92	131	119	129	109	51	76.6	76.5	77	65.7	43	41	41	44	37	93	135	119	211	42	18.6	19.2	17.3	17.7	17.9	23	21.1	21.6	18.1	15.8	110.2	72.4	80.3	73.7	68.2	0.461	0.445	0.412	0.656	0.604	9.65	9.62	9.72
82	vildagliptin	6.9	8.1	9.2	8.5	8.7	192	184	188	174	177	146.3	147.3	158	121.8	132.2	33	34	31	34	34	133	157	126	145	159	18.6	19.2	17.3	17.7	17.9	22.3	20.7	21	17.6	15.7	110.2	72.4	80.3	73.7	68.2	0.461	0.445	0.412	0.656	0.604	9.65	9.62	9.72
1	linagliptin	5.6	5.6	5.4	5.5	5.3	117	136	137	121	129	59	73.2	69	61.9	59.4	49	52	56	50	54	71	109	48	138	123	20.1	20.4	16.2	19	20.9	13.5	14.1	12.1	12.5	12.7	62.3	67	63	65.3	71.8	0.415	0.498	0.23	0.309	0.518	9.2	8.7	9.34
2	linagliptin	8.7	7.5	7.9	7.6	7.7	126	136	135	116	107	76	104.9	91	65	58	26	32	36	35	38	183	266	105	103	94	26	20.9	0	16.4	17.8	20	17.8	20.3	18.6	16	77	76.7	79.1	78.5	83	0.2	0.617	0.176	0.304	0.888	9.7	10.12	9.7
3	linagliptin	7.5	6.3	6.7	7	7	157	152	158	145	152	86.9	77	86.1	79.5	77.3	62	70	65	61	68	188	163	151	203	164	17.4	13.7	0	15.1	24.9	16	9.7	16.1	16.8	16.5	95	82.6	89.3	88.2	93.9	0.464	0.545	0.408	0.409	0.454	10	9.73	8.21
4	linagliptin	6.8	6.3	7.1	7.4	7.1	108	104	102	93	112	62	52	61.2	56.2	55.5	35	26	32	31	31	185	148	135	201	165	20	20.7	18.3	19.6	21	17.4	15.6	16	16.1	15.7	59.8	65.8	61	63.5	70.1	0.409	0.492	0.207	0.297	0.526	9.24	9.4	9.28
6	linagliptin	6.9	6.9	7.1	6.6	6.3	153	143	144	135	145	91	89.6	97	88.6	86.6	45	46	48	44	47	275	150	133	249	200	17.5	18.1	0	14	19.2	20.8	17.9	22	21	19.2	92.2	81.7	87.8	86.9	92.4	0.464	0.545	0.408	0.409	0.454	9.54	9.42	7.78
7	linagliptin	9.8	7.6	7.8	8.1	8.4	209	185	208	197	218	144.4	121.8	160.8	151.2	155	43	42	44	42	44	294	157	184	395	280	32.3	16.8	0	18.1	38.8	69.6	29.5	55.5	63.2	65.3	114	88	99.6	97.2	103	0.393	0.522	0.414	0.402	0.403	9.84	9.65	7.77
9	linagliptin	10.2	6.2	6.6	6.9	7.2	114	119	115	105	119	69	65	65	62.8	59	30	29	27	28	25	187	287	270	470	294	16	19.2	12.2	16.8	19.4	14.1	15.7	17	15.8	14.6	87	67	66	68.9	78.4	0.4	0.536	0.435	0.416	0.414	8.6	8.94	9.23
11	linagliptin	11.4	7	7.3	7.5	8	159	152	160	147	153	87	87.1	92.7	84.7	82.5	41	40	42	40	41	205	169	161	212	170	18.7	18.4	0	14.3	19.6	21.5	18	22.4	21.4	19.7	57	71.1	68.3	69.3	73.9	0.435	0.538	0.406	0.405	0.443	10.28	9.89	8.67
12	linagliptin	6	6	5.9	5.9	5.3	187	191	203	185	181	117.3	118	123.3	113.3	109.2	42	42	44	41	43	186	154	141	202	164	17.5	18.1	0	14	19.2	21.8	18.1	22.5	21.6	19.8	92.2	81.7	87.8	86.9	92.4	0.464	0.545	0.408	0.409	0.454	9.54	9.42	7.78
13	linagliptin	6.4	6.3	6.8	7	6.8	117	138	139	122	130	65	70.6	64	58.9	54.2	51	51	52	49	53	102	138	101	156	132	20.6	18.7	0	14.9	20.2	26.4	19.3	25	24.6	22.7	92.2	81.7	87.8	86.9	92.4	0.464	0.545	0.408	0.409	0.454	9.54	9.42	7.78
14	linagliptin	9.8	8.5	8.4	8.6	8.7	122	123	124	112	126	51	55	59.4	53.2	53	33	28	33	31	31	421	291	349	330	243	20.6	18.7	0	14.9	20.2	26.4	19.3	25	24.6	22.7	92.2	81.7	87.8	86.9	92.4	0.464	0.545	0.408	0.409	0.454	9.8	9.59	8.1
15	linagliptin	10.6	6.3	6.5	6.6	7.1	275	274	313	303	266	171	167	181.4	175	164.6	51	76	70	64	66	270	220	234	308	223	20.6	18.7	0	14.9	20.2	26.4	19.3	25	24.6	22.7	92.2	81.7	87.8	86.9	92.4	0.464	0.545	0.408	0.409	0.454	9.53	9.42	7.78
17	linagliptin	8.8	7.4	7	7.6	8.7	206	138	154	151	168	133	76	101.1	98.2	93.6	67	58	57	56	66	155	128	106	185	155	19.6	18.5	0	14.6	19.8	33	20.9	28.4	28.8	26.8	117	96.4	107.4	113.3	132	0.991	0.674	0.432	0.484	0.662	9.22	7.95	2.52
20	linagliptin	9	6.4	6	6.9	6.4	153	155	165	150	160	98	82.6	95	94.4	92	31	43	53	43	44	322	134	175	301	235	70.7	29.1	0	29.4	30	93.4	34.8	48.4	51.8	42	121	98.4	110.3	116.8	137	0.417	0.475	0.501	0.432	0.2	8.5	8.78	6.53
21	linagliptin	7.6	6.7	6.9	7.7	7.2	166	164	173	158	161	109.9	108	114.2	105	101.4	40	38	41	38	39	185	149	136	201	165	23.3	16.1	0	15.6	32	73.3	30.5	56.1	63.6	64.8	92.2	81.7	87.8	86.9	92.4	0.478	0.577	0.41	0.416	0.462	9.54	9.42	7.78
22	linagliptin	8.3	10.1	7.8	8.4	8.3	123	140	142	127	137	75	85.3	91.1	82.3	82	26	29	34	30	28	214	189	182	162	142	20.2	19.1	0	14.8	18.4	40.8	22.7	34.5	36.5	35.6	90.3	80.8	86.4	85.1	90	0.511	0.563	0.401	0.413	0.495	9.1	9.3	9.5
23	linagliptin	6.4	7	7.1	7.3	7.1	156	151	158	145	151	93	89.1	96.1	88.3	85.7	62	59	57	55	63	125	142	109	168	141	20.6	18.7	0	14.9	20.2	26.4	19.3	25	24.6	22.7	92.2	81.7	87.8	86.9	92.4	0.464	0.545	0.408	0.409	0.454	9.54	9.42	7.78
24	linagliptin	8.8	7.4	7.5	7.7	7.8	219	177	194	184	188	168	114.4	138.2	132.5	125.9	44	43	44	42	45	117	139	104	164	138	13.6	22	0	11.7	12	12.1	13	16.1	15	13.9	80	113	90.7	91.2	96.3	0.2	0.481	0.396	0.372	0.35	9.3	8.3	5.65
28	linagliptin	9.5	6.4	6.1	6.6	6.7	157	112	110	96	126	94	69	66.2	47	51.8	14	17	19	13	10	352	270	308	328	237	20.6	18.7	0	14.9	20.2	26.4	19.3	25	24.6	22.7	92.2	81.7	87.8	86.9	92.4	0.464	0.545	0.408	0.409	0.454	9.54	9.42	7.78
30	linagliptin	11.4	7.1	7.6	7.9	8.5	279	147	189	199	257	207	94	170.9	169.8	173	53	42	48	47	57	230	118	124	275	213	27.9	36.1	0	12.9	1.7	26.4	19.3	25	24.6	22.7	92.2	81.7	87.8	86.9	92.4	0.464	0.545	0.408	0.409	0.454	9.54	9.42	7.78
31	linagliptin	7.9	6.1	6.1	6.7	6.5	145	139	139	130	140	85.7	82.2	84	77.7	73.7	48	50	53	48	52	178	141	111	197	162	22.3	20.3	17	21	22	30.8	15.8	18.4	22.7	31	76.3	76.3	77	78	77	0.642	0.627	0.379	0.455	0.6	11.24	11.3	10.7
33	linagliptin	7.7	7.2	7.1	8	8.4	157	152	158	145	152	96.8	90.4	98.3	90.5	87.7	42	41	43	41	42	188	163	151	203	164	25.1	25.7	0	14.6	13.6	44.8	36.1	40.7	38.3	33.7	92.2	81.7	87.8	86.9	92.4	0.464	0.545	0.408	0.409	0.454	9.22	9.13	8.57
34	linagliptin	10.2	9.3	10.5	10.3	12.1	233	224	270	238	230	171.4	134	187	197	189	42	36	33	37	41	275	190	283	200	171	23.6	20.2	18.6	17.6	22.2	21.5	19.4	18.7	18.6	23.2	133	138	150	150	154	0.348	0.329	0.359	0.23	0.361	9.74	10.06	9.88
35	linagliptin	6.2	6.3	6.2	6.3	6.2	195	176	190	176	178	106	109	113.6	103.9	100.5	43	36	39	38	40	401	226	150	313	241	18.8	15.6	0	15.1	23.2	21.4	14	20.4	20.7	19.7	82	78.6	82.1	81.8	87.1	0.464	0.545	0.408	0.409	0.454	9.27	9.17	7.83
36	linagliptin	5.8	6	5.8	6.1	5.8	157	152	158	145	152	96.8	90.4	98.3	90.5	87.7	42	41	43	41	42	188	163	151	203	164	7.2	16.4	18.7	14.8	14.4	17.2	16.5	21.4	16.2	15.2	65.4	77	69	73	71	0.612	0.508	0.505	0.569	0.487	9.74	9.5	9.47
38	linagliptin	9.4	8	8.4	9	8.8	185	175	191	181	178	125.2	108.3	129.1	129	120.5	40	39	41	39	40	205	168	163	239	185	29.7	10	0	17.2	60	40.1	22.6	34.1	36	35	131.8	102	116.5	122.9	144	0.517	0.565	0.4	0.414	0.5	8.34	8.5	7.82
39	linagliptin	7	7	6.7	6.5	6.6	191	168	177	190	183	123	114	123	129	113.5	44	40	48	47	47	128	124	101	77	95	18.9	16	0	15	22.7	12	6	12.6	13.8	14.1	92.4	82	88	87	92.6	0.752	1.2	0.46	0.54	0.624	9.77	8.9	9.7
40	linagliptin	7.8	7.4	8	8.4	8.7	129	133	130	120	131	69	71.8	66	61.1	56.1	53	48	46	46	51	123	180	177	168	136	19.8	21.2	23	20.8	21.2	18.4	16	17	17.1	16.5	70.7	71.2	70	71.4	77.6	0.434	0.517	0.3	0.349	0.493	9.62	9.55	9.7
41	linagliptin	8.7	7.5	7.7	8.1	8.6	94	137	139	123	146	36	80.5	88.9	77.2	84	41	39	41	39	39	72	97	52	225	171	25.3	19.7	0	16.2	21.6	64.4	28.8	45	49	46.3	120	90.1	103.2	100.7	107	0.7	0.603	0.418	0.443	0.547	9	9.09	7.13
44	linagliptin	6.7	7	8.1	7.2	7.5	144	149	149	129	140	84.8	86	85.7	73	73.3	52	61	53	46	54	142	115	87	119	120	20.2	20.1	12.7	18.1	20.7	11.3	13.2	9.9	10.4	10.9	92.2	81.7	87.8	86.9	92.4	0.464	0.545	0.408	0.409	0.454	9.5	9.2	7.08
45	linagliptin	11.8	7.2	8.6	9.3	10.7	103	143	151	136	169	64	90	121.3	109.7	121	37	42	41	38	36	86	93	54	279	202	20.2	19.9	11.3	17.8	20.7	26.4	19.3	25	24.6	22.7	92.2	81.7	87.8	86.9	92.4	0.464	0.545	0.408	0.409	0.454	9.61	9.47	7.87
47	linagliptin	8.1	7	7.5	7.8	7.7	158	146	155	146	153	88.5	80	88.2	81	78.9	48	49	50	49	51	187	226	208	173	141	34.1	25.9	46.8	32.8	26.7	22	22.2	34.5	28.5	23.6	79	80.5	84	84	89.3	0.47	0.58	0.446	0.465	0.446	9.4	9.2	9.81
48	linagliptin	8.1	7.6	7.4	7.1	7.4	188	196	160	164	161	117	123	96	104	80	43	39	40	40	42	276	353	266	226	166	28.9	23	23.6	23.5	24	32	23.1	35.3	32.8	28.7	165	117.5	148	139.3	142.6	0.306	0.476	0.356	0.357	0.359	9.81	9.86	8.61
49	linagliptin	6.8	7.2	7.2	7.4	7.2	226	243	293	250	230	140	147	157	143	140.2	43	38	37	38	40	507	508	809	386	256	17.9	21	25	20.8	20.7	23.1	24.2	40.9	33.7	26.6	55	78.7	79	77.9	79.9	0.252	0.462	0.239	0.295	0.446	9.44	9.1	9.31
50	linagliptin	10.9	7.7	7.8	8	8.4	242	186	208	199	202	181	118.7	145.5	140.2	132.8	61	58	56	54	62	159	153	131	187	154	14.5	18.8	11.6	16.3	18.9	16.7	16.8	19.8	18.4	16.7	92.2	81.7	87.8	86.9	92.4	0.464	0.545	0.408	0.409	0.454	9.2	9.9	8.67
51	linagliptin	8	8.7	8.9	10.8	8.4	157	152	158	145	152	96.8	90.4	98.3	90.5	87.7	42	41	43	41	42	188	163	151	203	164	20.2	19.9	11.3	17.8	20.7	26.4	19.3	25	24.6	22.7	92.2	81.7	87.8	86.9	92.4	0.464	0.545	0.408	0.409	0.454	9.63	9.49	7.78
54	linagliptin	7.5	6.9	7.6	7.5	7.2	157	152	158	145	152	96.8	90.4	98.3	90.5	87.7	42	41	43	41	42	188	163	151	203	164	16.6	17.9	14.9	20	20.6	15.5	16.2	13.4	14.9	14.2	86	74	97	60	32	0.497	0.456	0.557	0.546	0.389	9.85	9.5	9.4
55	linagliptin	7.7	7.1	7.4	7.7	7.8	136	133	138	127	143	82	69	84.9	78.8	79	49	49	51	48	54	72	81	33	93	102	13.4	14.7	7	16.3	16.5	25.4	17.2	23.8	24	22.6	87	79.4	84.3	82.8	87	0.174	0.284	0.424	0.355	0.223	9.1	9.7	7.86
57	linagliptin	9.7	7.9	8.3	8.2	8.2	129	133	131	117	116	77.9	78	73.4	66.4	61	40	39	41	38	39	140	166	135	116	112	21.1	19.1	11.5	18.1	24.3	65.3	28.6	50.8	56.9	57.6	70.4	70.5	72	67	64	0.39	0.518	0.419	0.403	0.389	9.54	9.42	7.78
60	linagliptin	8.7	8.3	8	8.1	7.9	204	203	227	211	228	141	135	180.1	167.9	176	42	40	45	42	47	239	238	237	208	164	21.3	18.9	11.6	18.2	25.6	40.7	22.7	34.4	36.4	35.5	90.3	80.8	86.4	85.1	90	0.632	0.607	0.382	0.423	0.601	9.54	9.42	7.78
64	linagliptin	7.7	8.9	9.8	11.3	10.3	136	137	138	123	135	52	70.3	64.1	51	53.1	66	56	52	50	62	79	126	79	142	124	20.2	19.9	11.3	17.8	20.7	26.4	19.3	25	24.6	22.7	72	75.6	76.6	76.8	81.8	0.4	0.53	0.405	0.4	0.429	10.1	9.6	8.13
65	linagliptin	9.2	6.3	6.5	6.8	7	201	206	243	210	201	144	137	180	161.5	168.7	44	42	43	41	44	167	185	188	192	153	20.2	19.9	11.3	17.8	20.7	26.4	19.3	25	24.6	22.7	92.2	81.7	87.8	86.9	92.4	0.464	0.545	0.408	0.409	0.454	9.8	9.59	8.1
67	linagliptin	7.4	7.3	7.4	7.2	7.3	157	152	158	145	152	96.8	90.4	98.3	90.5	87.7	42	41	43	41	42	188	163	151	203	164	20.2	19.9	11.3	17.8	20.7	26.4	19.3	25	24.6	22.7	61	56	63.8	63	66.8	0.464	0.545	0.408	0.409	0.454	9.67	9.3	9.24
68	linagliptin	9.8	6.4	6.8	7.1	7.4	129	134	132	118	117	86.4	83.6	84.6	77.2	73	30	29	32	30	26	185	163	150	197	161	14.3	14	8.8	16.6	24.5	15	10	15.8	16.3	15.8	75.8	56	72.9	72.4	77.7	0.576	0.8	0.428	0.46	0.52	9.59	9.5	7.93
69	linagliptin	7.8	7.2	8.2	8.2	8.2	136	125	128	118	133	83.1	72	81.5	75.3	73.4	39	37	40	38	39	176	115	101	197	165	19.4	22.4	35	23.9	21.7	44.5	26.6	43	41.6	36.8	86.4	78.9	83	82.7	88.4	0.49	0.57	0.5	0.461	0.421	8.81	8.93	9.5
71	linagliptin	6.7	6.7	6.7	7.3	7.5	193	166	179	168	173	137	103.9	120.8	114.2	109.3	49	47	48	46	50	122	141	107	167	140	32.1	20.9	11	21	28.9	80.8	32.6	57.2	64.4	63.6	112	87.7	98.7	96.7	102.8	0.674	0.597	0.417	0.439	0.537	12.1	11.08	12.62
72	linagliptin	6.7	7.3	7.6	7.7	7.5	152	147	151	139	147	52	79.2	80	69.4	70.6	25	42	56	42	38	87	129	84	147	127	19	30.4	28	19.9	11.3	19.4	38.8	24	18.5	13.3	33	43	34	47	61.7	0.317	0.8	0.452	0.449	0.408	10.6	10.8	9.9
74	linagliptin	8.2	8.1	9	6.6	6.8	154	154	150	143	148	97.8	98	99	91	86.7	31	28	30	28	28	173	192	175	152	132	18.7	19.8	9	15.9	20.1	25.3	18.9	24.1	23.5	21.8	102	85.5	94.1	93	99.2	0.698	0.727	0.56	0.649	0.507	9.54	9.42	7.78
78	linagliptin	10.2	6.8	6.7	6.8	6.7	123	138	139	124	132	58	77.4	76.5	67.6	66.9	59	56	55	53	60	128	143	111	170	142	20.2	19.9	11.3	17.8	20.7	26.4	19.3	25	24.6	22.7	92.2	81.7	87.8	86.9	92.4	0.464	0.545	0.408	0.409	0.454	9.54	9.42	7.78
79	linagliptin	9.5	8.6	9.3	9.7	10.5	102	131	129	113	124	63	76.6	73.6	65.4	63	38	35	37	35	34	91	98	60	253	188	23.2	21.8	10.8	18.5	16.7	23.7	18.6	23.9	23.3	21.7	93.4	82.3	88.7	87.9	94	0.563	0.582	0.393	0.417	0.541	9.54	9.42	7.78
80	linagliptin	11.4	7	7.3	7.5	8	162	97	105	105	133	123	43	76.1	77.1	73.2	34	29	34	32	32	245	159	166	234	188	20.2	19.9	11.3	17.8	20.7	26.4	19.3	25	24.6	22.7	92.2	81.7	87.8	86.9	92.4	0.464	0.545	0.408	0.409	0.454	9.24	9.18	7.31
81	linagliptin	5.5	5.8	5.5	5.6	5.4	139	146	151	140	158	72	63	76	84.1	84	61	69	72	65	79	124	158	115	88	96	24.8	24.9	23	18	20	31.6	21	25	19	22	97	99.2	102	122	157	0.289	0.354	0.3	0.2	0.307	8.7	9.47	9.5
82	linagliptin	8.1	6.7	6.5	7.3	7	142	139	141	126	138	85.4	83.2	85.8	75	74.5	41	40	42	40	42	160	154	130	142	130	17.5	19.6	7.2	14.4	19.7	26.3	19.2	24.9	24.5	22.6	92.2	81.7	87.8	86.9	92.4	0.464	0.545	0.408	0.409	0.454	9.54	9.42	7.78
84	linagliptin	10.2	7.1	7.3	7.5	7.8	203	133	148	146	165	147	81	109.2	106.6	101.3	47	54	52	49	52	131	163	131	171	141	20.1	20.1	11.3	17.7	20	11.1	15.6	14.8	11.9	9	71.9	71.3	73.1	68.4	66	0.403	0.523	0.417	0.404	0.4	10.82	10.41	7.74
85	linagliptin	7.6	7.2	7	7.3	7.2	155	151	157	144	151	64	79.4	79.8	71.1	70.1	62	59	57	55	63	200	167	158	209	169	12	18.3	11.8	15.6	18.2	14	16.2	18.4	16.6	15	85	79.6	83.8	83.3	88.7	0.2	0.481	0.396	0.372	0.35	9.34	9.75	7.85
86	linagliptin	13.8	7.2	6.7	6.8	7.7	112	123	122	109	121	80	73	81.1	74.5	72.7	35	39	41	38	37	94	67	29	152	137	20.2	19.9	11.3	17.8	20.7	26.4	19.3	25	24.6	22.7	92.2	81.7	87.8	86.9	92.4	0.464	0.545	0.408	0.409	0.454	9.4	9.34	7.61
88	linagliptin	8.4	6.8	7.3	7.8	7.6	144	136	140	129	140	88.3	79	87.9	81.1	78.8	38	36	39	37	38	193	180	168	205	164	17.2	14.7	8.7	17.3	25.2	18.1	11.6	17.8	18.4	17.7	82.2	66	78.7	78	83.4	0.345	0.275	0.386	0.355	0.384	9.91	9.78	7.71
90	linagliptin	7.2	5.2	7	7.4	6.2	156	182	157	149	148	97.8	118	98	89	80.4	29	27	30	24	25	203	274	200	219	163	6	17.2	12.1	14	16.4	10	15.2	16.3	14.1	12.5	56	70.8	67.8	68.8	73.4	0.5	0.554	0.409	0.414	0.468	9.9	9.65	8.22
91	linagliptin	7.4	6.8	6.9	7	6.8	147	165	180	166	195	83	101.4	127.1	115.7	123	42	46	49	45	51	175	168	150	165	142	20.2	19.9	11.3	17.8	20.7	26.4	19.3	25	24.6	22.7	92.2	81.7	87.8	86.9	92.4	0.464	0.545	0.408	0.409	0.454	9.6	9.5	7.53
94	linagliptin	7.4	7.3	7.6	7.5	7.1	152	146	150	138	147	80.9	78.8	78	72.3	67.8	42	42	44	41	43	193	173	169	206	165	24	21.2	15.6	20	22	31	17.6	18.9	22.2	22.7	91.3	81.3	87	86.2	91.8	0.45	0.531	0.355	0.38	0.473	9.63	9.56	9.92
95	linagliptin	5.9	6.1	5.9	6.2	5.8	112	105	87	88	108	52.7	58.1	42	39.9	32.4	40	39	41	39	40	168	120	73	191	161	18.5	21.6	10.9	17.2	13	26.4	19.3	25	24.6	22.7	121.8	96.9	109.3	113.8	131	0.174	0.44	0.451	0.386	0.2	9.1	9.53	9.3
96	linagliptin	6.4	6.1	6.3	6.5	6.3	163	154	162	149	156	61	78.4	78.2	69.4	68.5	45	44	45	43	46	245	182	187	234	185	13.3	18.6	11.7	15.9	18.6	10.6	15.3	16.6	14.4	12.9	44	67.2	61.1	62.8	67.1	0.295	0.504	0.4	0.385	0.387	9.75	9.95	8.78
97	linagliptin	6.5	6	5.7	5.5	5.3	141	145	146	132	132	92	90	93.5	85.6	82	35	32	33	32	28	126	94	63	106	113	19.2	20.9	11.1	17.5	16	14.5	16.4	17.1	14.7	12	117.2	94.5	105.9	109.6	125	0.288	0.481	0.434	0.395	0.3	9.42	9.34	7.79
98	linagliptin	7.2	6.6	6.5	6.6	6.3	126	126	120	111	117	74.7	72.3	71	68.4	64	47	45	45	44	50	148	148	110	140	128	21.2	23.1	42.8	26.2	26.8	42.4	28.6	48.8	42.4	32.9	67.2	68	67	68.6	74.9	0.527	0.637	0.551	0.498	0.418	9.23	8.92	0
107	linagliptin	7.8	7.2	7	6.8	7	121	131	133	122	131	62	63	69.6	64	62.7	36	36	43	44	40	231	248	243	202	159	17.6	19.4	11.5	17.1	19.9	24.7	18.8	24.1	23.5	21.6	95	82.6	89.3	88.2	93.9	0.42	0.535	0.406	0.403	0.437	9.23	8.92	0
108	linagliptin	5.9	5.9	5.6	6	5.7	118	111	96	96	113	66	67.8	59	55.2	49.1	24	16	16	20	16	172	128	88	193	161	17.6	22.4	10.7	16.9	9	7.8	14.8	12.6	9.1	6	61.2	65.8	65.3	58.6	52	0.631	0.606	0.383	0.423	0.6	8.91	9.02	10.21
111	linagliptin	8.1	7.4	7.7	7.9	8	153	150	156	142	149	76	82.1	83.5	75.4	73	28	31	36	32	31	378	183	237	447	314	20.6	22.2	14.6	20.2	12.1	5.4	13.9	10.4	6.2	4.4	52.8	61.5	59.1	50.9	41	0.517	0.565	0.4	0.414	0.5	8.5	9.37	9.4
112	linagliptin	10.9	6.1	6	5.6	6.5	164	161	169	155	159	106.5	107	110.7	100	97.3	38	40	39	34	37	151	113	89	141	133	19.7	19.9	10.5	17.1	20.5	27.7	19.6	26	25.9	23.8	77.1	73.7	75.7	74	77.9	0.397	0.493	0.364	0.34	0.439	9.23	8.92	0
113	linagliptin	9.4	9.2	9.5	9.5	9.6	129	174	189	110	130	105.1	134	129	73	101.3	48	46	46	49	49	117	131	103	50	79	20.2	19.9	11.3	17.8	20.7	26.4	19.3	25	24.6	22.7	92.2	81.7	87.8	86.9	92.4	0.464	0.545	0.408	0.409	0.454	9.23	8.92	0
115	linagliptin	7.9	7.3	7.6	8	7.8	135	134	154	161	157	77	80	98.9	103	95.2	32	29	33	31	30	173	159	142	212	168	12	17.6	25.6	24.2	18.7	17.7	16.8	18.4	16.2	15.8	104	85.3	94.3	92.7	98.6	0.339	0.515	0.402	0.391	0.405	9.32	9.29	0
118	linagliptin	7.7	7.2	7.5	7.8	7.6	126	137	137	123	128	71	78.5	76.1	68.3	65	35	33	35	33	31	143	123	100	259	194	21.7	20	18.3	22.6	20.7	19.8	17.2	21.1	19.8	20.2	136	107.6	127.3	126	130	0.36	0.472	0.404	0.358	0.341	9.18	8.88	0
119	linagliptin	7.5	8	7.1	7.6	7.7	172	175	184	168	168	100	95	104.4	98	94.1	64	66	58	53	65	119	143	106	111	110	13.6	21.7	4.3	11.7	8.6	12.7	16	15.9	13.2	10.4	79.4	75	77.6	76	80.2	0.578	0.634	0.482	0.526	0.48	9.3	9.2	9.15
120	linagliptin	7	7.6	8	8.6	8.1	166	166	178	167	166	112	104.2	122.3	122	114.1	38	38	40	38	38	177	159	144	216	171	19.6	19.9	10.4	17	20.4	26.6	18.8	21.8	20	20.4	103	87.4	96.4	96	102.8	0.65	0.69	0.529	0.6	0.496	9.23	8.92	0
121	linagliptin	7.3	6.7	7.2	7.8	7.5	185	188	200	182	179	120.3	122	126.9	116.6	112.3	38	36	39	37	38	192	179	167	205	164	18	17	22	14.2	53	21.4	15	17	18.6	17	107	81	96	88	81	0.522	0.5	0.5	0.423	0.58	9.7	9.3	8.54
124	linagliptin	8.4	7.7	8	8.3	8.6	144	140	141	127	127	77	81.5	81.9	74	71	53	50	49	48	52	128	158	124	122	115	20.2	19.9	11.3	17.8	20.7	26.4	19.3	25	24.6	22.7	92.2	81.7	87.8	86.9	92.4	0.464	0.545	0.408	0.409	0.454	9.54	9.42	7.78
125	linagliptin	7.3	7.5	7.9	8	7.9	118	138	139	123	130	46	62.9	51	45.9	41.6	29	27	30	29	27	196	223	257	209	161	13	19.9	11.8	13	18.6	14	14.4	13.3	14	13.6	113	99.3	118	108	106.2	0.2	0.518	0.307	0.4	0.408	9.3	9.2	9.24
126	linagliptin	7	6.6	6.8	6.7	6.7	147	145	156	125	140	92	87.8	94	67	78.7	40	36	38	34	37	194	158	138	143	134	20.9	21.6	27.6	23	21.7	39.8	27.8	44.6	35.7	32.5	69.6	69.3	70	66	67.3	0.377	0.5	0.7	0.438	0.254	9.54	9.42	7.78
127	linagliptin	10.5	7.6	7.7	7.9	8.2	157	152	158	145	152	96.8	90.4	98.3	90.5	87.7	42	41	43	41	42	188	163	151	203	164	19.8	19.2	11	17.7	21.3	26.6	19.4	25.1	24.7	22.8	100.1	94	94.9	93.7	99.5	0.45	0.514	0.405	0.403	0.446	9.13	8.77	6.54
128	linagliptin	8.7	7.5	7.7	8	8.2	188	164	177	165	170	129	101.2	116.3	109.5	105	45	44	45	43	46	245	182	187	234	185	20.2	19.9	11.3	17.8	20.7	26.4	19.3	25	24.6	22.7	92.2	81.7	87.8	86.9	92.4	0.464	0.545	0.408	0.409	0.454	9.54	9.42	7.78
129	linagliptin	7.1	8.1	7.6	7.8	7.6	117	135	135	120	128	86	86.8	92.2	84.1	81.9	28	28	32	30	26	183	161	147	200	162	10	20.9	11.2	14.9	7	8	14.8	13.2	9.8	7	81	71.5	71	74.2	84	0.322	0.42	0.276	0.305	0.3	8.93	8.56	9.03
130	linagliptin	5.9	6.5	6.6	6.7	7	121	128	124	109	106	69.4	72.4	62.3	55.6	49	29	27	30	29	24	170	123	110	301	220	20.7	20	11.3	17.9	20.8	25.4	19	24.4	23.9	22.1	108	86.5	96.5	94.7	100.7	0.307	0.507	0.4	0.387	0.392	9.7	9.9	9.86
131	linagliptin	13.6	6.4	6.9	7.8	7.6	297	180	200	187	168	228	118	127	123	104	42	39	38	43	35	303	120	241	139	152	13.9	18.7	11.7	16.1	18.7	25	18.9	24.2	23.7	21.8	131	93.4	109.2	106.2	112.8	0.289	0.503	0.4	0.384	0.385	9.54	9.42	7.78
132	linagliptin	8.2	6.9	6.6	7.1	7.4	113	132	130	114	120	65	82	85.8	76.7	77	34	33	36	34	32	135	108	84	292	213	13.3	19.6	11.5	15.9	14.9	15.7	16.6	18.7	16.9	14.8	99	89.5	96.2	101.4	117	0.386	0.515	0.423	0.404	0.376	9.54	9.42	7.78
133	linagliptin	9.3	7.4	7.3	7.7	8	170	161	180	160	165	112.7	108	118	108.4	105.7	42	41	44	41	43	173	130	94	194	162	20.2	19.9	11.3	17.8	20.7	26.4	19.3	25	24.6	22.7	92.2	81.7	87.8	86.9	92.4	0.464	0.545	0.408	0.409	0.454	9.41	9.4	9.97
134	linagliptin	7.2	7.3	7.1	6.9	7.1	136	142	142	129	120	83	81.6	82.6	72	71	38	37	39	37	36	191	259	254	290	198	12	18.3	11.8	15.6	18.2	12	15.7	17.4	15.3	13.7	86	79.9	84.4	83.8	89.2	0.5	0.554	0.409	0.414	0.468	9.25	8.7	6.41
135	linagliptin	6.8	6.8	6.7	8.1	6.7	200	189	210	201	193	132.8	112.9	137	140	129.2	54	56	56	55	58	177	164	150	175	148	14.9	11.8	12.7	18.5	28.5	8.2	9.6	7.4	8.3	9.3	75.6	73	74	74.8	80.9	0.35	0.319	0.302	0.319	0.434	10	10.14	10.1
137	linagliptin	10.6	10	9.9	9.7	9.4	216	177	193	184	175	154	94.4	96.6	90	79	45	49	51	50	49	308	-284-	-261-	357	321	35.6	20.4	33.4	36	31.1	67	33.2	61.2	72.1	51.4	92.2	81.7	87.8	86.9	92.4	0.464	0.545	0.408	0.409	0.454	9.54	9.42	7.78
138	linagliptin	7.2	7.1	7.1	7.6	7.8	173	172	183	167	168	122.7	124	130	119.3	115.3	38	35	39	37	37	212	150	228	220	177	20.2	19.9	11.3	17.8	20.7	26.4	19.3	25	24.6	22.7	92.2	81.7	87.8	86.9	92.4	0.464	0.545	0.408	0.409	0.454	9.54	9.42	7.78
139	linagliptin	8.2	6.8	7.4	7.7	8	126	139	141	126	134	74	82.7	85.5	77	75.5	37	37	40	37	37	133	144	115	173	144	18.5	22	16.3	18.7	14	17.2	17.6	20	17.3	14	65.3	68.4	66	66.6	71	0.417	0.559	0.609	0.506	0.3	9	8.8	9.04
140	linagliptin	9.6	7.9	7.4	7	7.5	183	186	197	180	177	121.1	123	127.9	117.4	113.1	28	21	28	26	24	227	316	307	223	162	21.9	20.1	13.9	19.9	21.3	27.9	19.7	26.1	26.1	23.9	54.7	61.9	57.8	55	56.4	0.35	0.457	0.333	0.292	0.428	9.54	9.42	7.78
141	linagliptin	7.5	6.5	6.7	6.8	6.8	127	133	135	121	132	62	78.7	78.7	70	69.1	42	41	43	41	42	148	149	124	181	150	10.4	19	11.6	15.1	14	10	15.1	17	15.1	14	90	74.7	81.4	73.4	68	2.369	1.058	0.415	0.655	1.4	9.84	9.61	8.14
142	linagliptin	11.3	8.4	6.3	6.3	5.6	148	138	164	136	135	85	77	92	75.5	76	42	35	46	38	34	227	200	202	208	167	31.8	22.2	10.7	20.9	24.1	44.8	23.9	34.7	36.4	34.1	213	118.1	154.6	147	155.9	0.332	0.513	0.402	0.391	0.402	10.96	10.26	9.92
143	linagliptin	12.4	8.2	8.6	8.7	9.3	219	131	121	138	160	147	73.2	65	72.2	52.8	45	42	42	41	44	306	164	159	266	211	21.6	20.2	11.3	18.2	21.1	38.8	22.4	31.5	32.5	30.4	311	147.6	208.8	195.8	207.4	0.411	0.533	0.405	0.402	0.433	10.4	9.96	8.82
144	linagliptin	7.3	6.9	6.8	6.3	7.1	130	134	133	118	118	81.5	80.3	78.1	70.9	66	48	48	49	46	51	133	166	133	103	104	18.4	21.7	10.9	17.2	12.5	17.5	17.1	19.1	17.2	14.7	78.1	74.5	77.5	74	74	0.342	0.501	0.426	0.399	0.347	10.19	9.83	8.56
146	linagliptin	8.5	8.5	9.4	8.9	8.3	151	147	152	138	147	94.2	88.8	95.4	87	84.7	33	30	33	30	30	146	150	121	113	113	20.1	22.7	14.5	20	10	9.6	17.2	18.1	17	4	70.9	71.1	73.9	66	57	0.433	0.488	0.322	0.3	0.5	9.23	9.03	7.91
148	linagliptin	7.9	7.1	7.3	7.5	7.5	67	103	87	70	65	25	57.4	37.2	29.2	25	32	31	34	32	29	92	144	99	106	104	23	20.8	11.1	18.5	20.4	9.7	14.9	18.2	16.7	16.4	101	102.9	107.7	127.4	165	0.607	0.574	0.424	0.432	0.487	9	9.1	6.99
149	linagliptin	8	5.7	6.1	6.4	6.4	142	132	136	125	138	87.6	78	87	80.3	78.1	37	34	38	36	36	191	172	160	204	164	20.2	19.9	11.3	17.8	20.7	26.4	19.3	25	24.6	22.7	92.2	81.7	87.8	86.9	92.4	0.464	0.545	0.408	0.409	0.454	9.54	9.42	7.78
150	linagliptin	10.8	7.1	6.5	6.2	6.4	127	147	151	138	141	67	77.3	76.1	65	65.3	48	49	51	49	51	186	164	146	116	118	17.1	19.8	2.2	11.2	19.3	21.7	17.6	19.5	17.2	17.5	38.3	53.2	44.6	41	40.5	0.458	0.541	0.404	0.403	0.453	10.14	10.4	9.64
29	linagliptin	6.9	8.3	9.2	9.1	8.9	175	171	188	169	170	143.7	124.8	158	144.3	146.5	34	30	31	31	31	182	149	126	199	163	20.2	19.9	11.3	17.8	20.7	26.4	19.3	25	24.6	22.7	92.2	81.7	87.8	86.9	92.4	0.464	0.545	0.408	0.409	0.454	9.54	9.42	7.78
[truncated: 32 more columns]
